# Supplementary material for: 4-[2-(3,4-Dimethoxy­phenethyl­amino)prop­oxy]-2-methoxy­benzamide
Source: Acta Crystallogr Sect E Struct Rep Online. 2008 May 24;64(Pt 6):o1155. doi: 10.1107/S1600536808015134 (PMC2961427; doi:10.1107/S1600536808015134)
Supplement: Supplementary file 1 [file e-64-o1155-sup1.cif]

##############################################################################
###                                                                        ###
###        Electronic paper (Acta Crystallographica Section E)             ###
###                                                                        ###
##############################################################################
#                                                                            #
# This CIF contains the data in a paper accepted for publication in Acta     #
# Crystallographica Section E. It conforms to the requirements of Notes      #
# for Authors for Section E, and has been peer reviewed under the auspices   #
# of the IUCr Commission on Journals.                                        #
#                                                                            #
# Full details of the Crystallographic Information File format               #
# are given in the paper "The Crystallographic Information File (CIF):       #
# a New Standard Archive File for Crystallography" by S. R. Hall, F. H.      #
# Allen and I. D. Brown [Acta Cryst. (1991), A47, 655-685].                  #
#                                                                            #
# The current version of the core CIF dictionary is obtainable from          #
# ftp://ftp.iucr.org/pub/cif_core.dic. The current version number is 2.4.    #
#                                                                            #
# Software is freely available for graphical display of the structure(s) in  #
# this CIF.  For information consult the CIF home page http://www.iucr.org/  #
# cif/home.html                                                              #
#                                                                            #
# This file may be used for bona fide research purposes within the           #
# scientific community so long as proper attribution is given to the journal # 
# article from which it was obtained.                                        #
#                                                                            #
##############################################################################
                                             
data_I
_audit_creation_method     SHELXL-97
_chemical_name_systematic
;
4-[2-(3,4-Dimethoxyphenethylamino)propoxy]-2-methoxybenzamide
;
_chemical_name_common     ?
_chemical_formula_moiety     'C21 H28 N2 O5'
_chemical_formula_sum     'C21 H28 N2 O5'
_chemical_formula_iupac     'C21 H28 N2 O5'
_chemical_formula_weight     388.45
_chemical_melting_point     ?
_symmetry_cell_setting     monoclinic
_symmetry_space_group_name_H-M     'P 21/c'
_symmetry_space_group_name_Hall     '-P 2ybc'
loop_
    _symmetry_equiv_pos_as_xyz
    'x, y, z'
    '-x, y+1/2, -z+1/2'
    '-x, -y, -z'
    'x, -y-1/2, z-1/2'
_cell_length_a     7.7564(3)
_cell_length_b     9.3509(4)
_cell_length_c     29.9987(12)
_cell_angle_alpha     90.00
_cell_angle_beta     95.370(3)
_cell_angle_gamma     90.00
_cell_volume     2166.24(15)
_cell_formula_units_Z     4
_cell_measurement_reflns_used     2279
_cell_measurement_theta_min     2.28
_cell_measurement_theta_max     28.00
_cell_measurement_temperature     296(2)
_exptl_crystal_description     block
_exptl_crystal_colour     colorless
_exptl_crystal_size_max     0.21
_exptl_crystal_size_mid     0.18
_exptl_crystal_size_min     0.17
_exptl_crystal_density_diffrn     1.191
_exptl_crystal_density_meas     ?
_exptl_crystal_density_method     'not measured'
_exptl_crystal_F_000     832
_exptl_absorpt_coefficient_mu     0.085
_exptl_absorpt_correction_type     none
_exptl_absorpt_process_details     ?
_exptl_absorpt_correction_T_min     ?
_exptl_absorpt_correction_T_max     ?
_exptl_special_details
;
;
_diffrn_ambient_temperature     296(2)
_diffrn_radiation_type     MoK\a
_diffrn_radiation_wavelength     0.71073
_diffrn_radiation_source     'fine-focus sealed tube'
_diffrn_radiation_monochromator     graphite
_diffrn_measurement_device_type     'Bruker APEXII area-detector'
_diffrn_measurement_method     '\f and \w'
_diffrn_detector_area_resol_mean     ?
_diffrn_reflns_number     26019
_diffrn_reflns_av_R_equivalents     0.0688
_diffrn_reflns_av_sigmaI/netI     0.0566
_diffrn_reflns_theta_min     2.28
_diffrn_reflns_theta_max     25.20
_diffrn_reflns_theta_full     25.20
_diffrn_measured_fraction_theta_max     1.000
_diffrn_measured_fraction_theta_full     1.000
_diffrn_reflns_limit_h_min     -8
_diffrn_reflns_limit_h_max     9
_diffrn_reflns_limit_k_min     -11
_diffrn_reflns_limit_k_max     11
_diffrn_reflns_limit_l_min     -35
_diffrn_reflns_limit_l_max     35
_diffrn_standards_number     0
_diffrn_standards_interval_count     ?
_diffrn_standards_interval_time     ?
_diffrn_standards_decay_%     ?
_refine_special_details
;
Refinement of <i>F</i>^2^ against ALL reflections. The weighted <i>R</i>-factor
<i>wR</i> and goodness of fit <i>S</i> are based on <i>F</i>^2^, conventional
<i>R</i>-factors <i>R</i> are based on <i>F</i>, with <i>F</i> set to zero for
negative <i>F</i>^2^. The threshold expression of <i>F</i>^2^ >
\s(<i>F</i>^2^) is used only for calculating <i>R</i>-factors(gt) <i>etc</i>.
and is not relevant to the choice of reflections for refinement.
<i>R</i>-factors based on <i>F</i>^2^ are statistically about twice as large
as those based on <i>F</i>, and <i>R</i>- factors based on ALL data will be
even larger.
;
_reflns_number_total     3909
_reflns_number_gt     1966
_reflns_threshold_expression     I>2\s(I)
_refine_ls_structure_factor_coef     Fsqd
_refine_ls_matrix_type     full
_refine_ls_R_factor_all     0.1362
_refine_ls_R_factor_gt     0.0617
_refine_ls_wR_factor_gt     0.1501
_refine_ls_wR_factor_ref     0.1829
_refine_ls_goodness_of_fit_ref     1.033
_refine_ls_restrained_S_all     1.033
_refine_ls_number_reflns     3909
_refine_ls_number_parameters     260
_refine_ls_number_restraints     1
_refine_ls_hydrogen_treatment     mixed
_refine_ls_weighting_scheme     calc
_refine_ls_weighting_details
          'calc w=1/[\s^2^(Fo^2^)+(0.0802P)^2^+0.288P] where P=(Fo^2^+2Fc^2^)/3'
_atom_sites_solution_hydrogens     geom
_atom_sites_solution_primary     direct
_atom_sites_solution_secondary     difmap
_refine_ls_shift/su_max     0.000
_refine_ls_shift/su_mean     0.000
_refine_diff_density_max     0.239
_refine_diff_density_min     -0.218
_refine_ls_extinction_method     none
_refine_ls_extinction_coef     ?
loop_
    _atom_type_symbol
    _atom_type_description
    _atom_type_scat_dispersion_real
    _atom_type_scat_dispersion_imag
    _atom_type_scat_source
    'C' 'C' 0.0033 0.0016
                         'International Tables Vol C Tables 4.2.6.8 and 6.1.1.4'
    'H' 'H' 0.0000 0.0000
                         'International Tables Vol C Tables 4.2.6.8 and 6.1.1.4'
    'N' 'N' 0.0061 0.0033
                         'International Tables Vol C Tables 4.2.6.8 and 6.1.1.4'
    'O' 'O' 0.0106 0.0060
                         'International Tables Vol C Tables 4.2.6.8 and 6.1.1.4'
_computing_data_collection     'APEX2 (Bruker, 2004)'
_computing_cell_refinement     'APEX2 (Bruker, 2004)'
_computing_data_reduction     'APEX2 (Bruker, 2004)'
_computing_structure_solution     'SHELXS97 (Sheldrick, 2008)'
_computing_structure_refinement     'SHELXL97 (Sheldrick, 2008)'
_computing_molecular_graphics     'XP in SHELXTL (Sheldrick, 2008)'
_computing_publication_material     'SHELXL97 (Sheldrick, 2008)'
loop_
    _atom_site_type_symbol
    _atom_site_label
    _atom_site_fract_x
    _atom_site_fract_y
    _atom_site_fract_z
    _atom_site_U_iso_or_equiv
    _atom_site_adp_type
    _atom_site_calc_flag
    _atom_site_refinement_flags
    _atom_site_occupancy
    _atom_site_disorder_assembly
    _atom_site_disorder_group
    C C1 1.0849(4) 0.9275(3) 0.68939(10) 0.0707(8) Uani d . 1 . .
    C C2 1.0775(4) 0.8967(3) 0.73403(10) 0.0730(9) Uani d . 1 . .
    H H2 1.0012 0.8264 0.7419 0.088 Uiso calc R 1 . .
    C C3 1.1788(4) 0.9662(3) 0.76742(11) 0.0768(9) Uani d . 1 . .
    C C4 1.2923(4) 1.0728(3) 0.75616(13) 0.0802(9) Uani d . 1 . .
    C C5 1.3002(4) 1.1052(4) 0.71190(14) 0.0894(10) Uani d . 1 . .
    H H5 1.3752 1.1762 0.7038 0.107 Uiso calc R 1 . .
    C C6 1.1968(5) 1.0324(4) 0.67897(12) 0.0854(10) Uani d . 1 . .
    H H6 1.2040 1.0558 0.6491 0.102 Uiso calc R 1 . .
    C C7 0.2048(4) 0.3654(3) 0.58051(10) 0.0731(9) Uani d . 1 . .
    H H7 0.1768 0.2941 0.6002 0.088 Uiso calc R 1 . .
    C C8 0.2697(4) 0.4909(4) 0.59783(10) 0.0786(9) Uani d . 1 . .
    H H8 0.2876 0.5034 0.6287 0.094 Uiso calc R 1 . .
    C C9 0.3086(4) 0.5986(3) 0.56951(10) 0.0652(8) Uani d . 1 . .
    C C10 0.2844(3) 0.5786(3) 0.52359(9) 0.0637(8) Uani d . 1 . .
    H H10 0.3093 0.6521 0.5043 0.076 Uiso calc R 1 . .
    C C11 0.2230(3) 0.4489(3) 0.50650(9) 0.0571(7) Uani d . 1 . .
    C C12 0.1785(3) 0.3388(3) 0.53488(9) 0.0604(7) Uani d . 1 . .
    C C13 1.0809(9) 0.8210(6) 0.82400(14) 0.194(3) Uani d . 1 . .
    H H13A 0.9600 0.8442 0.8191 0.292 Uiso calc R 1 . .
    H H13B 1.1095 0.7984 0.8550 0.292 Uiso calc R 1 . .
    H H13C 1.1054 0.7400 0.8059 0.292 Uiso calc R 1 . .
    C C14 0.4230(4) 0.8365(3) 0.56233(10) 0.0785(9) Uani d . 1 . .
    H H14A 0.3207 0.8859 0.5491 0.094 Uiso calc R 1 . .
    H H14B 0.4874 0.8014 0.5384 0.094 Uiso calc R 1 . .
    C C15 0.5335(4) 0.9363(3) 0.59209(10) 0.0752(9) Uani d . 1 . .
    H H15 0.4726 0.9616 0.6182 0.090 Uiso calc R 1 . .
    C C16 0.8086(4) 0.9358(3) 0.63960(10) 0.0766(9) Uani d . 1 . .
    H H16A 0.7475 0.9578 0.6655 0.092 Uiso calc R 1 . .
    H H16B 0.8422 1.0254 0.6266 0.092 Uiso calc R 1 . .
    C C17 0.9687(4) 0.8500(4) 0.65416(10) 0.0833(10) Uani d . 1 . .
    H H17A 1.0321 0.8313 0.6284 0.100 Uiso calc R 1 . .
    H H17B 0.9348 0.7588 0.6660 0.100 Uiso calc R 1 . .
    C C18 1.5228(7) 1.2293(6) 0.78212(16) 0.171(2) Uani d . 1 . .
    H H18A 1.5999 1.1812 0.7638 0.257 Uiso calc R 1 . .
    H H18B 1.5858 1.2594 0.8096 0.257 Uiso calc R 1 . .
    H H18C 1.4738 1.3113 0.7664 0.257 Uiso calc R 1 . .
    C C19 0.5701(5) 1.0702(3) 0.56651(13) 0.1053(12) Uani d . 1 . .
    H H19A 0.6320 1.1371 0.5863 0.158 Uiso calc R 1 . .
    H H19B 0.4628 1.1121 0.5544 0.158 Uiso calc R 1 . .
    H H19C 0.6388 1.0465 0.5425 0.158 Uiso calc R 1 . .
    C C20 0.2483(4) 0.5301(3) 0.43139(9) 0.0771(9) Uani d . 1 . .
    H H20A 0.1776 0.6133 0.4343 0.116 Uiso calc R 1 . .
    H H20B 0.2303 0.4945 0.4013 0.116 Uiso calc R 1 . .
    H H20C 0.3679 0.5551 0.4381 0.116 Uiso calc R 1 . .
    C C21 0.1018(4) 0.1977(3) 0.52065(11) 0.0676(8) Uani d . 1 . .
    N N1 0.6938(3) 0.8582(2) 0.60697(8) 0.0666(7) Uani d D 1 . .
    H H1 0.662(4) 0.780(2) 0.6217(8) 0.080 Uiso d D 1 . .
    N N2 0.0991(3) 0.1560(3) 0.47879(8) 0.0817(8) Uani d . 1 . .
    H H2A 0.0548 0.0747 0.4708 0.098 Uiso calc R 1 . .
    H H2B 0.1417 0.2102 0.4594 0.098 Uiso calc R 1 . .
    O O1 0.3744(3) 0.7205(2) 0.58938(6) 0.0838(7) Uani d . 1 . .
    O O2 1.1798(4) 0.9383(3) 0.81226(8) 0.1191(10) Uani d . 1 . .
    O O3 1.3892(3) 1.1353(3) 0.79165(9) 0.1160(9) Uani d . 1 . .
    O O4 0.2023(3) 0.4228(2) 0.46171(6) 0.0753(6) Uani d . 1 . .
    O O5 0.0413(4) 0.1217(2) 0.54918(8) 0.1049(9) Uani d . 1 . .
loop_
    _atom_site_aniso_label
    _atom_site_aniso_U_11
    _atom_site_aniso_U_22
    _atom_site_aniso_U_33
    _atom_site_aniso_U_12
    _atom_site_aniso_U_13
    _atom_site_aniso_U_23
    C1 0.063(2) 0.075(2) 0.073(2) 0.0073(17) 0.0014(16) 0.0039(17)
    C2 0.065(2) 0.071(2) 0.082(2) -0.0139(16) 0.0032(16) -0.0044(17)
    C3 0.079(2) 0.076(2) 0.076(2) -0.0129(19) 0.0067(18) -0.0039(17)
    C4 0.072(2) 0.070(2) 0.099(3) -0.0126(18) 0.0079(19) -0.011(2)
    C5 0.073(2) 0.077(2) 0.120(3) -0.0097(19) 0.019(2) 0.015(2)
    C6 0.081(2) 0.090(3) 0.086(2) 0.011(2) 0.012(2) 0.018(2)
    C7 0.082(2) 0.070(2) 0.069(2) -0.0096(18) 0.0146(16) 0.0086(16)
    C8 0.091(2) 0.083(2) 0.0625(18) -0.0174(19) 0.0095(17) 0.0007(18)
    C9 0.0610(19) 0.0651(19) 0.069(2) -0.0088(15) 0.0022(15) -0.0018(16)
    C10 0.0598(19) 0.0609(18) 0.069(2) -0.0022(15) -0.0005(14) 0.0091(15)
    C11 0.0533(17) 0.0567(17) 0.0608(18) 0.0012(14) 0.0018(13) 0.0001(14)
    C12 0.0518(17) 0.0616(18) 0.0688(19) -0.0031(14) 0.0103(14) 0.0015(15)
    C13 0.327(8) 0.172(5) 0.088(3) -0.131(6) 0.039(4) -0.003(3)
    C14 0.081(2) 0.066(2) 0.085(2) -0.0101(17) -0.0076(17) 0.0068(17)
    C15 0.069(2) 0.0654(19) 0.088(2) -0.0055(17) -0.0093(17) 0.0026(17)
    C16 0.074(2) 0.075(2) 0.079(2) -0.0001(17) -0.0057(17) -0.0088(16)
    C17 0.083(2) 0.087(2) 0.077(2) 0.0133(19) -0.0053(18) -0.0072(17)
    C18 0.145(4) 0.178(5) 0.192(5) -0.105(4) 0.023(4) -0.035(4)
    C19 0.101(3) 0.071(2) 0.137(3) -0.008(2) -0.022(2) 0.009(2)
    C20 0.089(2) 0.073(2) 0.0697(19) 0.0018(18) 0.0097(17) 0.0126(16)
    C21 0.067(2) 0.0626(19) 0.074(2) -0.0052(16) 0.0160(16) 0.0004(17)
    N1 0.0687(17) 0.0610(15) 0.0689(15) -0.0033(13) 0.0005(13) -0.0027(12)
    N2 0.101(2) 0.0681(16) 0.0786(18) -0.0248(15) 0.0219(15) -0.0060(14)
    O1 0.0948(17) 0.0803(15) 0.0759(14) -0.0244(13) 0.0059(12) -0.0059(12)
    O2 0.157(2) 0.126(2) 0.0737(16) -0.0677(19) 0.0075(15) -0.0092(14)
    O3 0.1067(19) 0.113(2) 0.128(2) -0.0478(17) 0.0056(16) -0.0250(16)
    O4 0.0972(16) 0.0654(13) 0.0627(13) -0.0120(11) 0.0038(11) 0.0065(10)
    O5 0.147(2) 0.0836(16) 0.0905(16) -0.0453(16) 0.0465(15) -0.0088(13)
_geom_special_details
;
All e.s.d.'s (except the e.s.d. in the dihedral angle between two l.s. planes)
are estimated using the full covariance matrix. The cell e.s.d.'s are taken
into account individually in the estimation of e.s.d.'s in distances, angles
and torsion angles; correlations between e.s.d.'s in cell parameters are only
used when they are defined by crystal symmetry. An approximate (isotropic)
treatment of cell e.s.d.'s is used for estimating e.s.d.'s involving l.s.
planes.
;
loop_
    _geom_bond_atom_site_label_1
    _geom_bond_atom_site_label_2
    _geom_bond_site_symmetry_2
    _geom_bond_distance
    _geom_bond_publ_flag
    C1 C6 . 1.365(4) ?
    C1 C2 . 1.376(4) ?
    C1 C17 . 1.509(4) ?
    C2 C3 . 1.377(4) ?
    C2 H2 . 0.9300 ?
    C3 O2 . 1.369(4) ?
    C3 C4 . 1.393(4) ?
    C4 C5 . 1.369(4) ?
    C4 O3 . 1.375(4) ?
    C5 C6 . 1.391(5) ?
    C5 H5 . 0.9300 ?
    C6 H6 . 0.9300 ?
    C7 C8 . 1.361(4) ?
    C7 C12 . 1.387(4) ?
    C7 H7 . 0.9300 ?
    C8 C9 . 1.369(4) ?
    C8 H8 . 0.9300 ?
    C9 O1 . 1.363(3) ?
    C9 C10 . 1.385(4) ?
    C10 C11 . 1.383(4) ?
    C10 H10 . 0.9300 ?
    C11 O4 . 1.360(3) ?
    C11 C12 . 1.400(4) ?
    C12 C21 . 1.493(4) ?
    C13 O2 . 1.403(5) ?
    C13 H13A . 0.9600 ?
    C13 H13B . 0.9600 ?
    C13 H13C . 0.9600 ?
    C14 O1 . 1.426(3) ?
    C14 C15 . 1.503(4) ?
    C14 H14A . 0.9700 ?
    C14 H14B . 0.9700 ?
    C15 N1 . 1.475(4) ?
    C15 C19 . 1.509(4) ?
    C15 H15 . 0.9800 ?
    C16 N1 . 1.454(3) ?
    C16 C17 . 1.508(4) ?
    C16 H16A . 0.9700 ?
    C16 H16B . 0.9700 ?
    C17 H17A . 0.9700 ?
    C17 H17B . 0.9700 ?
    C18 O3 . 1.408(4) ?
    C18 H18A . 0.9600 ?
    C18 H18B . 0.9600 ?
    C18 H18C . 0.9600 ?
    C19 H19A . 0.9600 ?
    C19 H19B . 0.9600 ?
    C19 H19C . 0.9600 ?
    C20 O4 . 1.422(3) ?
    C20 H20A . 0.9600 ?
    C20 H20B . 0.9600 ?
    C20 H20C . 0.9600 ?
    C21 O5 . 1.238(3) ?
    C21 N2 . 1.313(3) ?
    N1 H1 . 0.903(17) ?
    N2 H2A . 0.8600 ?
    N2 H2B . 0.8600 ?
loop_
    _geom_angle_atom_site_label_1
    _geom_angle_atom_site_label_2
    _geom_angle_atom_site_label_3
    _geom_angle_site_symmetry_1
    _geom_angle_site_symmetry_3
    _geom_angle
    _geom_angle_publ_flag
    C6 C1 C2 . . 117.3(3) ?
    C6 C1 C17 . . 122.4(3) ?
    C2 C1 C17 . . 120.3(3) ?
    C1 C2 C3 . . 122.4(3) ?
    C1 C2 H2 . . 118.8 ?
    C3 C2 H2 . . 118.8 ?
    O2 C3 C2 . . 125.1(3) ?
    O2 C3 C4 . . 115.4(3) ?
    C2 C3 C4 . . 119.5(3) ?
    C5 C4 O3 . . 125.9(3) ?
    C5 C4 C3 . . 118.7(3) ?
    O3 C4 C3 . . 115.4(3) ?
    C4 C5 C6 . . 120.4(3) ?
    C4 C5 H5 . . 119.8 ?
    C6 C5 H5 . . 119.8 ?
    C1 C6 C5 . . 121.7(3) ?
    C1 C6 H6 . . 119.1 ?
    C5 C6 H6 . . 119.1 ?
    C8 C7 C12 . . 123.2(3) ?
    C8 C7 H7 . . 118.4 ?
    C12 C7 H7 . . 118.4 ?
    C7 C8 C9 . . 119.5(3) ?
    C7 C8 H8 . . 120.3 ?
    C9 C8 H8 . . 120.3 ?
    O1 C9 C8 . . 116.0(3) ?
    O1 C9 C10 . . 123.9(3) ?
    C8 C9 C10 . . 120.0(3) ?
    C11 C10 C9 . . 119.8(3) ?
    C11 C10 H10 . . 120.1 ?
    C9 C10 H10 . . 120.1 ?
    O4 C11 C10 . . 121.9(2) ?
    O4 C11 C12 . . 117.1(2) ?
    C10 C11 C12 . . 121.0(3) ?
    C7 C12 C11 . . 116.5(3) ?
    C7 C12 C21 . . 117.3(3) ?
    C11 C12 C21 . . 126.2(3) ?
    O2 C13 H13A . . 109.5 ?
    O2 C13 H13B . . 109.5 ?
    H13A C13 H13B . . 109.5 ?
    O2 C13 H13C . . 109.5 ?
    H13A C13 H13C . . 109.5 ?
    H13B C13 H13C . . 109.5 ?
    O1 C14 C15 . . 107.5(2) ?
    O1 C14 H14A . . 110.2 ?
    C15 C14 H14A . . 110.2 ?
    O1 C14 H14B . . 110.2 ?
    C15 C14 H14B . . 110.2 ?
    H14A C14 H14B . . 108.5 ?
    N1 C15 C14 . . 106.8(2) ?
    N1 C15 C19 . . 111.8(3) ?
    C14 C15 C19 . . 109.7(3) ?
    N1 C15 H15 . . 109.5 ?
    C14 C15 H15 . . 109.5 ?
    C19 C15 H15 . . 109.5 ?
    N1 C16 C17 . . 111.4(2) ?
    N1 C16 H16A . . 109.3 ?
    C17 C16 H16A . . 109.3 ?
    N1 C16 H16B . . 109.3 ?
    C17 C16 H16B . . 109.3 ?
    H16A C16 H16B . . 108.0 ?
    C16 C17 C1 . . 111.6(3) ?
    C16 C17 H17A . . 109.3 ?
    C1 C17 H17A . . 109.3 ?
    C16 C17 H17B . . 109.3 ?
    C1 C17 H17B . . 109.3 ?
    H17A C17 H17B . . 108.0 ?
    O3 C18 H18A . . 109.5 ?
    O3 C18 H18B . . 109.5 ?
    H18A C18 H18B . . 109.5 ?
    O3 C18 H18C . . 109.5 ?
    H18A C18 H18C . . 109.5 ?
    H18B C18 H18C . . 109.5 ?
    C15 C19 H19A . . 109.5 ?
    C15 C19 H19B . . 109.5 ?
    H19A C19 H19B . . 109.5 ?
    C15 C19 H19C . . 109.5 ?
    H19A C19 H19C . . 109.5 ?
    H19B C19 H19C . . 109.5 ?
    O4 C20 H20A . . 109.5 ?
    O4 C20 H20B . . 109.5 ?
    H20A C20 H20B . . 109.5 ?
    O4 C20 H20C . . 109.5 ?
    H20A C20 H20C . . 109.5 ?
    H20B C20 H20C . . 109.5 ?
    O5 C21 N2 . . 121.2(3) ?
    O5 C21 C12 . . 118.4(3) ?
    N2 C21 C12 . . 120.4(3) ?
    C16 N1 C15 . . 113.7(2) ?
    C16 N1 H1 . . 104.8(18) ?
    C15 N1 H1 . . 106.9(19) ?
    C21 N2 H2A . . 120.0 ?
    C21 N2 H2B . . 120.0 ?
    H2A N2 H2B . . 120.0 ?
    C9 O1 C14 . . 119.7(2) ?
    C3 O2 C13 . . 116.3(3) ?
    C4 O3 C18 . . 117.9(3) ?
    C11 O4 C20 . . 119.4(2) ?
loop_
    _geom_hbond_atom_site_label_D
    _geom_hbond_atom_site_label_H
    _geom_hbond_atom_site_label_A
    _geom_hbond_site_symmetry_A
    _geom_hbond_distance_DH
    _geom_hbond_distance_HA
    _geom_hbond_distance_DA
    _geom_hbond_angle_DHA
    N2 H2A O5 3_556 0.86 2.05 2.909(3) 177.7
    N2 H2B O4 . 0.86 2.04 2.684(3) 130.6
    N2 H2B N1 3_666 0.86 2.54 3.161(3) 129.3
    N1 H1 O1 . 0.903(17) 2.41(3) 2.798(3) 106(2)
data_global
_journal_date_recd_electronic     2008-05-12
_journal_date_accepted     2008-05-19
_journal_name_full     'Acta Crystallographica, Section E'
_journal_year     2008
_journal_volume     64
_journal_issue      6
_journal_page_first     o1155
_journal_page_last     o1155
_journal_paper_category     QO
_journal_coeditor_code     ZL2117
_publ_contact_author_name     'Bao-Min, Xi'
_publ_contact_author_address
;
Department of Medicial Chemistry
College of Pharmacy Southern Medical University
Guangzhou 510515
People's Republic of China
;
_publ_contact_author_email     xibaomin@yahoo.com.cn
_publ_contact_author_fax     ?
_publ_contact_author_phone     ?
_publ_section_title
;
4-[2-(3,4-Dimethoxyphenethylamino)propoxy]-2-methoxybenzamide
;
loop_
    _publ_author_name
    _publ_author_footnote
    _publ_author_address
    'Dian-Qing Wu' .
;
Department of Medicial Chemistry
College of Pharmacy Southern Medical University
Guangzhou 510515
People's Republic of China
and
Center of Drug Discovery
China Pharmaceutical University
Nanjing 210009
People's Republic of China
;
    'Hui-Bin Zhang' .
;
Center of Drug Discovery
China Pharmaceutical University
Nanjing 210009
People's Republic of China
;
    'Bao-Min Xi' .
;
Department of Medicial Chemistry
College of Pharmacy Southern Medical University
Guangzhou 510515
People's Republic of China
;
