# Supplementary material for: 4-[2-(3,4-Dimethoxy­phenethyl­amino)prop­oxy]-2-methoxy­benzamide
Source: Acta Crystallogr Sect E Struct Rep Online. 2008 May 24;64(Pt 6):o1155. doi: 10.1107/S1600536808015134 (PMC2961427; doi:10.1107/S1600536808015134)
Supplement: Supplementary file 2 [file e-64-o1155-Isup2.hkl]

# 
# h,k,l, Fc-squared, Fo-squared, sigma(Fo-squared) and status flag 
# 
data_I
_shelx_title ' 1 in P2(1)/c' 
_shelx_refln_list_code          4 
_shelx_F_calc_maximum      171.77 
_exptl_crystal_F_000       832.00 
_reflns_d_resolution_high  0.8347 
 
loop_ 
 _symmetry_equiv_pos_as_xyz 
 'x, y, z' 
 '-x, y+1/2, -z+1/2' 
 '-x, -y, -z' 
 'x, -y-1/2, z-1/2' 
 
_cell_length_a     7.7564 
_cell_length_b     9.3509 
_cell_length_c    29.9987 
_cell_angle_alpha  90.000 
_cell_angle_beta   95.370 
_cell_angle_gamma  90.000 
 
_shelx_F_squared_multiplier     1.000 
 
loop_ 
 _refln_index_h 
 _refln_index_k 
 _refln_index_l 
 _refln_F_squared_calc 
 _refln_F_squared_meas 
 _refln_F_squared_sigma 
 _refln_observed_status 
   1   0   0     1953.79     1527.27     35.32 o 
   2   0   0     8147.53     7397.93    140.87 o 
   3   0   0      365.03      302.84     13.06 o 
   4   0   0      140.31      137.80      7.29 o 
   5   0   0       15.21       22.99      4.32 o 
   6   0   0       16.82        9.93      7.14 o 
   7   0   0        9.66       13.69      8.24 o 
   8   0   0      158.07      130.54     36.27 o 
   9   0   0        1.93       14.02     14.27 o 
   1   1   0     2955.13     3010.37     51.50 o 
   2   1   0     3755.13     3488.15     51.48 o 
   3   1   0      497.77      458.89     10.05 o 
   4   1   0       17.77       21.49      3.16 o 
   5   1   0        0.16        3.73      3.01 o 
   6   1   0       15.45       13.87      5.03 o 
   7   1   0       32.47       11.39      5.69 o 
   8   1   0        0.98        3.55      8.16 o 
   9   1   0        1.15       12.35     10.05 o 
   0   2   0     8119.58     8193.33    185.94 o 
   1   2   0      241.68      344.42      8.05 o 
   2   2   0    10334.34     9765.29    164.17 o 
   3   2   0     1163.22     1162.71     21.30 o 
   4   2   0     1169.02     1163.60     22.07 o 
   5   2   0       27.24       21.76      3.18 o 
   6   2   0        3.68        8.78      4.44 o 
   7   2   0        1.05        2.30      5.26 o 
   8   2   0       25.98       21.56      9.41 o 
   9   2   0        0.12       17.77     10.22 o 
   1   3   0     1602.59     1636.11     31.26 o 
   2   3   0      311.48      260.50      7.76 o 
   3   3   0      237.51      249.55      7.77 o 
   4   3   0      474.87      488.48     11.65 o 
   5   3   0        0.00        4.60      2.96 o 
   6   3   0       91.70       86.48      8.95 o 
   7   3   0       36.71       25.67      6.77 o 
   8   3   0        1.48       12.19      8.70 o 
   0   4   0     4946.59     4613.45    106.42 o 
   1   4   0      528.43      537.49     11.47 o 
   2   4   0      131.80       87.66      4.72 o 
   3   4   0      869.97      864.84     19.64 o 
   4   4   0        0.09        0.52      2.79 o 
   5   4   0        9.03        7.97      3.69 o 
   6   4   0        4.07       11.24      4.80 o 
   7   4   0       13.71       17.10      6.91 o 
   8   4   0       45.79       35.58     15.58 o 
   1   5   0      782.35      789.57     17.10 o 
   2   5   0        8.70       10.36      2.84 o 
   3   5   0      247.49      246.99      9.35 o 
   4   5   0      177.39      188.88      8.35 o 
   5   5   0       62.44       57.53      5.70 o 
   6   5   0        1.96        8.96      5.40 o 
   7   5   0        0.33       15.92      9.92 o 
   8   5   0        8.41       41.59     16.10 o 
   0   6   0      236.49      239.29     11.67 o 
   1   6   0      147.44      150.94     12.17 o 
   2   6   0      100.23       80.65      5.89 o 
   3   6   0        4.26        6.35      4.03 o 
   4   6   0       57.75       47.33      6.17 o 
   5   6   0       49.58       54.47     10.24 o 
   6   6   0        0.05        8.63      6.17 o 
   7   6   0        6.36       18.42     12.86 o 
   1   7   0       18.07       17.55      3.86 o 
   2   7   0       22.66       29.73      4.40 o 
   3   7   0        4.79        1.83      3.57 o 
   4   7   0       38.61       39.73      7.65 o 
   5   7   0        3.71        1.23      5.40 o 
   6   7   0        1.39       -5.51     10.34 o 
   7   7   0        1.03       16.91     13.57 o 
   0   8   0      124.77      121.27     10.25 o 
   1   8   0        1.54        0.76      3.52 o 
   2   8   0        3.10        7.62      4.27 o 
   3   8   0      136.48      170.04     10.88 o 
   4   8   0        0.63        4.27      5.28 o 
   5   8   0        3.16       -0.58      7.59 o 
   6   8   0        4.20       -8.86     11.48 o 
   1   9   0       17.18       22.81      4.97 o 
   2   9   0       12.23        8.39      4.98 o 
   3   9   0        3.60       10.79      5.82 o 
   4   9   0       12.75        3.13      7.39 o 
   5   9   0        2.38        8.04     12.52 o 
   0  10   0       35.79       32.81     11.35 o 
   1  10   0        0.02        3.41      6.84 o 
   2  10   0        1.93        4.46      8.14 o 
   3  10   0       14.34       15.28      9.01 o 
   4  10   0        1.09       27.76     15.39 o 
   1  11   0       10.61       18.81      9.74 o 
  -9   1   1        4.62       20.67      9.88 o 
  -8   1   1        2.49        3.18      7.90 o 
  -7   1   1        1.20        3.49      5.40 o 
  -6   1   1       18.90       18.14      5.25 o 
  -5   1   1      195.72      187.01      7.86 o 
  -4   1   1      412.42      367.49     12.94 o 
  -3   1   1      322.22      318.13      6.69 o 
  -2   1   1    29506.35    27654.23    397.66 o 
  -1   1   1     4933.75     4790.71     80.82 o 
   0   1   1      303.69      292.53      5.17 o 
   1   1   1     5004.89     4660.60     70.91 o 
   2   1   1     7185.45     6867.35    104.27 o 
   3   1   1       22.02       42.17      6.73 o 
   4   1   1      529.08      511.77     12.16 o 
   5   1   1       69.51       77.12      6.33 o 
   6   1   1       26.21       24.99      5.58 o 
   7   1   1       14.97       16.06      5.93 o 
   8   1   1        1.13       11.90      8.71 o 
   9   1   1       20.97       55.23     14.39 o 
  -9   2   1        2.15       11.32      9.94 o 
  -8   2   1        0.62       17.67      8.62 o 
  -7   2   1       27.51       26.68      6.32 o 
  -6   2   1      226.70      208.46     11.27 o 
  -5   2   1        9.55        3.80      2.72 o 
  -4   2   1     3549.57     3412.41     57.37 o 
  -3   2   1      305.44      249.97      6.84 o 
  -2   2   1      661.58      578.13     12.03 o 
  -1   2   1    13677.04    13041.34    230.28 o 
   0   2   1     1942.09     1693.66     28.36 o 
   1   2   1     3204.21     2839.38     51.80 o 
   2   2   1      296.54      328.87      7.49 o 
   3   2   1     1718.62     1663.59     29.24 o 
   4   2   1     1979.89     1887.65     33.57 o 
   5   2   1        3.72        5.04      2.61 o 
   6   2   1      232.32      236.70     11.59 o 
   7   2   1       76.90       71.44     10.94 o 
   8   2   1       22.38       24.43      9.33 o 
   9   2   1        0.03       13.89     10.55 o 
  -8   3   1        4.59        7.30      8.24 o 
  -7   3   1       11.46       10.59      5.72 o 
  -6   3   1      143.32      115.59     11.00 o 
  -5   3   1      141.07      130.26      6.36 o 
  -4   3   1      344.14      366.22      9.70 o 
  -3   3   1     1133.96     1123.11     22.09 o 
  -2   3   1      198.86      174.26      6.23 o 
  -1   3   1       48.85       57.27      4.61 o 
   0   3   1     3023.99     2832.61     46.69 o 
   1   3   1     2497.45     2481.51     46.01 o 
   2   3   1      856.13      787.75     17.07 o 
   3   3   1       81.16      102.00      5.17 o 
   4   3   1        0.73       10.33      2.79 o 
   5   3   1      353.46      382.92     12.33 o 
   6   3   1       69.61       88.77      7.58 o 
   7   3   1       98.58       95.01     11.11 o 
   8   3   1        7.55       10.31     10.40 o 
  -8   4   1       26.75       39.24     13.47 o 
  -7   4   1        1.32        2.78      6.21 o 
  -6   4   1       36.85       23.23      5.72 o 
  -5   4   1       20.01       18.23      4.09 o 
  -4   4   1      271.52      309.75      9.95 o 
  -3   4   1     1441.45     1315.61     27.46 o 
  -2   4   1       34.80       36.77      3.81 o 
  -1   4   1        0.04        2.68      1.86 o 
   0   4   1       65.03       56.64      3.37 o 
   1   4   1       31.03       38.33      3.55 o 
   2   4   1      326.39      394.05      9.85 o 
   3   4   1        2.96        4.54      2.73 o 
   4   4   1        7.38        7.26      3.09 o 
   5   4   1       35.64       48.10      5.76 o 
   6   4   1        9.62       19.97      5.14 o 
   7   4   1      181.03      166.84     13.22 o 
   8   4   1        6.52       11.46      8.87 o 
  -8   5   1        1.97       15.38     11.20 o 
  -7   5   1        6.67       11.49      7.45 o 
  -6   5   1        0.94        1.83      5.37 o 
  -5   5   1      131.88      115.81      9.95 o 
  -4   5   1       91.66       95.77      8.32 o 
  -3   5   1      176.80      181.45      8.02 o 
  -2   5   1       26.09       21.17      3.10 o 
  -1   5   1       72.17       77.89      6.09 o 
   0   5   1       11.39       10.48      2.37 o 
   1   5   1      385.61      358.49      9.41 o 
   2   5   1      352.87      322.71     10.15 o 
   3   5   1        0.62       -1.83      2.95 o 
   4   5   1       95.69       97.19      6.37 o 
   5   5   1       24.57       20.95      4.50 o 
   6   5   1        0.21        3.24      5.25 o 
   7   5   1        4.81       10.66      7.15 o 
   8   5   1        2.29       32.11     17.42 o 
  -7   6   1        0.18       -2.85     11.23 o 
  -6   6   1        6.66        2.01      6.64 o 
  -5   6   1        5.84        2.43      4.75 o 
  -4   6   1      116.57      110.18      8.32 o 
  -3   6   1        2.62        0.35      3.50 o 
  -2   6   1        6.25        3.98      2.82 o 
  -1   6   1       18.92       18.65      3.70 o 
   0   6   1       44.98       53.61      4.82 o 
   1   6   1       17.26       19.23      3.42 o 
   2   6   1       11.38        5.59      2.90 o 
   3   6   1      113.41      106.50      8.12 o 
   4   6   1       75.74       68.67      6.66 o 
   5   6   1       10.56       13.71      5.03 o 
   6   6   1        1.58        0.51      7.85 o 
   7   6   1       10.75       24.56      9.13 o 
  -7   7   1        0.41      -18.41     12.27 o 
  -6   7   1        5.08       24.61     12.78 o 
  -5   7   1        0.83       -0.90      5.49 o 
  -4   7   1       74.63       81.78      9.82 o 
  -3   7   1      373.04      364.93     13.69 o 
  -2   7   1      262.96      284.58     10.03 o 
  -1   7   1       19.41       20.31      3.85 o 
   0   7   1      111.31      135.55      8.22 o 
   1   7   1       92.02       94.57      7.76 o 
   2   7   1       23.34       26.76      4.33 o 
   3   7   1        9.15        3.43      4.57 o 
   4   7   1       88.92      100.07     11.71 o 
   5   7   1        4.18       -5.35      4.92 o 
   6   7   1        0.77        5.07      8.11 o 
   7   7   1        3.08       -9.67     12.14 o 
  -6   8   1        4.27        3.65     13.57 o 
  -5   8   1        0.02        1.33      7.61 o 
  -4   8   1       10.62       12.86      5.05 o 
  -3   8   1        4.09        6.56      4.23 o 
  -2   8   1        1.51        1.57      3.79 o 
  -1   8   1       85.82      101.40      6.68 o 
   0   8   1      160.20      143.29      7.73 o 
   1   8   1        3.61        2.84      3.77 o 
   2   8   1      119.76      136.02      8.83 o 
   3   8   1        7.86       18.87      5.13 o 
   4   8   1        1.35       -0.82      5.46 o 
   5   8   1        7.66       10.31      7.56 o 
   6   8   1        3.54        7.07     12.88 o 
  -5   9   1       11.28        2.54     12.45 o 
  -4   9   1        7.19       14.33      9.08 o 
  -3   9   1        0.21       -2.82      5.41 o 
  -2   9   1        7.31        5.14      5.01 o 
  -1   9   1       33.21       19.16      4.90 o 
   0   9   1       18.34       15.92      4.85 o 
   1   9   1       68.27       71.68      6.96 o 
   2   9   1       45.55       49.54      6.48 o 
   3   9   1       17.69       24.33      6.08 o 
   4   9   1        1.43        2.16      6.96 o 
   5   9   1        0.02        7.69     12.38 o 
  -4  10   1        1.73       21.34     14.20 o 
  -3  10   1        3.09        4.93     11.70 o 
  -2  10   1       14.89       12.83      9.17 o 
  -1  10   1        7.17        5.29      6.22 o 
   0  10   1        0.34        6.53      6.07 o 
   1  10   1       11.46       15.66      7.44 o 
   2  10   1       12.68        7.70      8.62 o 
   3  10   1        0.03        0.10      8.23 o 
   4  10   1        9.14        3.83     13.32 o 
  -1  11   1        1.19       12.21      8.88 o 
   0  11   1        1.02        6.92      7.83 o 
   1  11   1        0.87        4.77      9.19 o 
  -9   0   2        0.16       18.29     14.34 o 
  -8   0   2        1.64        0.14     11.14 o 
  -7   0   2       17.28       18.54      8.24 o 
  -6   0   2       23.57       29.88      8.51 o 
  -5   0   2        7.69        6.82      3.49 o 
  -4   0   2      812.65      806.81     21.98 o 
  -3   0   2       61.65       62.79      5.59 o 
  -2   0   2     4034.93     3892.93     74.72 o 
  -1   0   2       52.04       10.05      1.52 o 
   1   0   2        1.18        1.02      0.93 o 
   2   0   2      249.87      260.20      8.47 o 
   3   0   2      104.05      129.48      7.31 o 
   4   0   2       36.95       30.94      4.09 o 
   5   0   2       43.81       40.35      5.43 o 
   6   0   2       44.82       32.72      8.04 o 
   7   0   2       38.98       42.14     10.52 o 
   8   0   2        2.02        3.67     12.72 o 
   9   0   2       41.18       60.61     17.81 o 
  -9   1   2        3.75       16.93     10.61 o 
  -8   1   2       58.92       77.61     12.26 o 
  -7   1   2        1.72        5.81      5.70 o 
  -6   1   2       14.21       12.23      5.09 o 
  -5   1   2        2.96       -0.45      3.53 o 
  -4   1   2      224.59      274.62      7.91 o 
  -3   1   2     2965.06     2932.31     43.91 o 
  -2   1   2    20573.23    19852.65    286.24 o 
  -1   1   2     1389.67     1417.22     23.31 o 
   0   1   2     3795.73     3555.47     59.84 o 
   1   1   2     6866.38     6093.48     92.41 o 
   2   1   2    10540.02    10040.00    159.39 o 
   3   1   2      275.59      261.18      6.84 o 
   4   1   2        0.01        3.48      2.07 o 
   5   1   2       85.19       88.41      5.60 o 
   6   1   2       14.90       18.68      5.31 o 
   7   1   2        0.00        7.33      5.38 o 
   8   1   2       39.56       51.14     11.23 o 
   9   1   2        0.97       20.59     11.36 o 
  -9   2   2        0.00        7.67     12.51 o 
  -8   2   2       23.29       21.92      9.55 o 
  -7   2   2        1.14        2.07      5.37 o 
  -6   2   2       55.73       71.58      7.57 o 
  -5   2   2       27.05       30.29      3.42 o 
  -4   2   2     3802.27     3785.21     63.05 o 
  -3   2   2       14.97        9.54      2.67 o 
  -2   2   2      427.28      358.66      8.78 o 
  -1   2   2     4725.63     4695.94     89.82 o 
   0   2   2       76.90       79.61      3.10 o 
   1   2   2      732.39      833.15     16.71 o 
   2   2   2      164.81      162.26      6.20 o 
   3   2   2      475.94      433.62     12.19 o 
   4   2   2       28.32       43.87      4.53 o 
   5   2   2        6.14        7.80      2.83 o 
   6   2   2        2.25        3.52      4.34 o 
   7   2   2        0.29       13.50      5.94 o 
   8   2   2        6.06       14.14      8.36 o 
   9   2   2        6.29       26.04     11.26 o 
  -8   3   2       96.31       56.73     11.34 o 
  -7   3   2        2.68        5.00      5.48 o 
  -6   3   2      344.68      311.23     13.25 o 
  -5   3   2      100.57      137.94      8.79 o 
  -4   3   2      200.59      192.02      7.98 o 
  -3   3   2      152.32      131.21      5.92 o 
  -2   3   2     4434.38     3947.43     77.03 o 
  -1   3   2       63.27       79.98      4.96 o 
   0   3   2        4.64        5.23      1.54 o 
   1   3   2      111.56      102.56      4.80 o 
   2   3   2     3609.16     3677.71     72.29 o 
   3   3   2      197.84      209.06      6.88 o 
   4   3   2      378.72      439.56     11.07 o 
   5   3   2      146.07      152.17      7.18 o 
   6   3   2      295.29      325.82     13.87 o 
   7   3   2        0.61        2.33      5.67 o 
   8   3   2       18.55       32.35     10.12 o 
  -8   4   2        8.06       38.50     13.07 o 
  -7   4   2        8.10       12.12      6.30 o 
  -6   4   2       70.13       64.73      7.78 o 
  -5   4   2       18.80       17.49      3.95 o 
  -4   4   2        0.65       -0.78      2.84 o 
  -3   4   2      639.07      602.90     14.86 o 
  -2   4   2      456.91      443.71     10.14 o 
  -1   4   2       62.35       61.16      4.30 o 
   0   4   2      447.85      547.02     11.60 o 
   1   4   2      463.53      476.50     11.91 o 
   2   4   2      517.60      516.56     11.99 o 
   3   4   2      410.62      404.90     10.45 o 
   4   4   2       28.27       22.82      3.94 o 
   5   4   2        0.00        1.33      3.38 o 
   6   4   2      120.24      124.98      9.75 o 
   7   4   2        1.49       16.01      8.02 o 
   8   4   2        6.79        6.87      8.90 o 
  -8   5   2        3.06       18.13     13.66 o 
  -7   5   2       30.62       27.31      8.52 o 
  -6   5   2       76.38       85.88     13.79 o 
  -5   5   2        1.91        4.09      4.13 o 
  -4   5   2       97.95      118.52      8.09 o 
  -3   5   2       67.99       52.97      6.03 o 
  -2   5   2       28.46       25.15      4.31 o 
  -1   5   2        3.36        2.22      2.15 o 
   0   5   2       15.49       11.77      3.24 o 
   1   5   2       37.44       36.08      4.36 o 
   2   5   2       44.16       51.46      5.92 o 
   3   5   2      168.58      185.00     11.09 o 
   4   5   2      222.98      211.32      9.08 o 
   5   5   2        0.57        6.26      3.94 o 
   6   5   2        6.09       11.77      6.04 o 
   7   5   2       19.30       33.23      8.82 o 
   8   5   2        3.92       26.58     19.45 o 
  -7   6   2        0.01        4.04     11.13 o 
  -6   6   2        2.82       -5.38      8.04 o 
  -5   6   2        5.27       13.86      5.61 o 
  -4   6   2      676.99      686.84     21.17 o 
  -3   6   2       90.43       63.85      6.47 o 
  -2   6   2       52.50       51.10      5.34 o 
  -1   6   2      174.55      182.60      8.22 o 
   0   6   2       68.85       86.11      5.26 o 
   1   6   2       42.08       55.08      4.82 o 
   2   6   2        3.27        2.80      3.18 o 
   3   6   2        0.40        3.87      4.23 o 
   4   6   2      529.28      574.42     17.71 o 
   5   6   2       93.27       85.64      7.26 o 
   6   6   2       14.69       21.76      7.41 o 
   7   6   2        1.49       17.00      8.58 o 
  -7   7   2        0.74       -3.76     13.28 o 
  -6   7   2       19.35       29.92     14.10 o 
  -5   7   2       10.75       10.72      6.51 o 
  -4   7   2        1.35        2.14      4.87 o 
  -3   7   2       13.96       19.18      5.97 o 
  -2   7   2      145.32      159.97      7.62 o 
  -1   7   2       77.91       78.04      7.88 o 
   0   7   2       53.74       67.29      6.59 o 
   1   7   2      118.27      134.75      7.12 o 
   2   7   2       78.66       54.92      5.21 o 
   3   7   2       10.95       13.32      5.92 o 
   4   7   2        2.65        4.38      4.80 o 
   5   7   2       23.72       16.29      5.81 o 
   6   7   2        5.88       13.05      8.86 o 
   7   7   2        1.06        4.11     13.47 o 
  -6   8   2       11.46       31.46     14.70 o 
  -5   8   2        0.58        1.84      8.24 o 
  -4   8   2       18.03       26.17      6.02 o 
  -3   8   2        6.34        7.16      4.57 o 
  -2   8   2        3.81        5.51      3.95 o 
  -1   8   2      128.21      148.01     11.21 o 
   0   8   2       39.27       47.65      5.10 o 
   1   8   2        2.84       -1.25      3.46 o 
   2   8   2       16.31       18.14      4.42 o 
   3   8   2       53.72       42.06      6.00 o 
   4   8   2       23.48       39.34      7.36 o 
   5   8   2        4.84        8.23      7.33 o 
   6   8   2        0.96        0.37     13.89 o 
  -5   9   2       13.79       21.47     15.04 o 
  -4   9   2        2.85        3.98      7.32 o 
  -3   9   2        0.27       -0.49      5.21 o 
  -2   9   2        0.18        4.60      4.87 o 
  -1   9   2        0.01       -1.96      4.14 o 
   0   9   2       24.86       16.79      5.23 o 
   1   9   2       24.72       15.04      4.84 o 
   2   9   2       49.14       62.92      6.83 o 
   3   9   2       69.04       60.71      8.09 o 
   4   9   2       13.61       18.14      7.89 o 
   5   9   2        0.37       -0.68     10.02 o 
  -4  10   2        6.42       -6.98     12.89 o 
  -3  10   2        4.50       -2.82     13.44 o 
  -2  10   2        1.03        4.78      8.01 o 
  -1  10   2       20.08        9.76      6.64 o 
   0  10   2        8.84       13.64      6.39 o 
   1  10   2       25.10       21.52      7.32 o 
   2  10   2        3.44        3.46      8.29 o 
   3  10   2        0.78       -0.42      8.31 o 
   4  10   2       16.90       15.22     12.19 o 
  -1  11   2        4.64        3.59      9.71 o 
   0  11   2       25.97       40.65      9.67 o 
   1  11   2        0.14        1.27      9.54 o 
  -9   1   3       22.01       21.45     10.95 o 
  -8   1   3       11.85        5.62      8.47 o 
  -7   1   3       10.05       13.37      5.68 o 
  -6   1   3       49.85       48.48      6.42 o 
  -5   1   3        4.12        3.66      2.73 o 
  -4   1   3     1347.14     1392.98     24.99 o 
  -3   1   3      171.67      218.66      5.02 o 
  -2   1   3     7541.61     7321.00    111.54 o 
  -1   1   3    20425.13    18662.34    309.54 o 
   0   1   3     4325.96     4068.19     72.32 o 
   1   1   3    12053.40    11454.74    172.73 o 
   2   1   3     2485.94     2466.59     40.95 o 
   3   1   3       59.45       49.53      3.22 o 
   4   1   3      288.48      298.77      8.20 o 
   5   1   3       17.82       19.53      5.06 o 
   6   1   3      160.49      154.31     12.50 o 
   7   1   3      185.48      192.17     12.79 o 
   8   1   3       39.08       26.37      9.96 o 
   9   1   3       22.84       36.34     16.57 o 
  -9   2   3        0.10       34.40     13.44 o 
  -8   2   3        3.76       11.58      8.62 o 
  -7   2   3       46.21       54.28      8.33 o 
  -6   2   3       36.68       24.09      6.25 o 
  -5   2   3       11.02       12.85      2.87 o 
  -4   2   3     1971.76     1830.28     32.33 o 
  -3   2   3     1511.57     1444.20     25.50 o 
  -2   2   3     1719.64     1743.58     33.15 o 
  -1   2   3     9513.44     9631.52    170.63 o 
   0   2   3     1267.94     1211.96     24.93 o 
   1   2   3      187.21      171.84      5.45 o 
   2   2   3      845.00      841.54     15.81 o 
   3   2   3     1986.90     1988.23     34.57 o 
   4   2   3     1028.10     1010.03     19.83 o 
   5   2   3        0.56        1.90      3.23 o 
   6   2   3      224.78      217.79     10.83 o 
   7   2   3      242.96      238.00     17.16 o 
   8   2   3        0.19       -5.90      7.37 o 
  -8   3   3       10.64       18.81     11.89 o 
  -7   3   3       14.96       18.95      6.08 o 
  -6   3   3      257.74      260.24     12.12 o 
  -5   3   3       83.44       77.25      5.90 o 
  -4   3   3      432.32      405.90     12.64 o 
  -3   3   3        4.67        0.82      2.16 o 
  -2   3   3      545.33      582.71     14.48 o 
  -1   3   3      215.65      239.76      6.49 o 
   0   3   3     2191.87     2075.73     34.88 o 
   1   3   3     1379.95     1343.61     28.10 o 
   2   3   3       14.69       13.09      2.63 o 
   3   3   3      512.10      565.94     12.44 o 
   4   3   3        6.91        9.55      2.73 o 
   5   3   3       41.86       40.06      4.34 o 
   6   3   3       16.37       12.99      4.45 o 
   7   3   3       34.13       34.20      7.32 o 
   8   3   3        4.20       -0.86      8.16 o 
  -8   4   3      102.72      136.85     19.32 o 
  -7   4   3        6.28        8.53      7.21 o 
  -6   4   3       58.46       45.96      6.83 o 
  -5   4   3        0.83        4.77      3.66 o 
  -4   4   3      935.31      981.32     20.81 o 
  -3   4   3      733.87      744.58     17.29 o 
  -2   4   3      442.92      372.01      9.02 o 
  -1   4   3     1938.98     1794.72     31.31 o 
   0   4   3      886.80      931.40     17.66 o 
   1   4   3      222.15      176.01      7.25 o 
   2   4   3      764.06      795.25     16.68 o 
   3   4   3       25.34       26.28      3.34 o 
   4   4   3      186.01      216.68      8.66 o 
   5   4   3      128.47      156.87     11.67 o 
   6   4   3       66.59       63.94      6.76 o 
   7   4   3        0.01       -2.16      6.71 o 
   8   4   3        0.00       16.31      9.50 o 
  -8   5   3        3.57       14.57     11.87 o 
  -7   5   3        7.73        8.02      7.74 o 
  -6   5   3      175.56      219.99     12.92 o 
  -5   5   3       10.74        8.93      4.71 o 
  -4   5   3       18.68       13.83      4.52 o 
  -3   5   3        5.26        6.33      4.79 o 
  -2   5   3      373.79      362.02      9.87 o 
  -1   5   3      404.53      433.01     11.07 o 
   0   5   3      787.86      904.85     18.94 o 
   1   5   3       23.50       20.70      2.85 o 
   2   5   3        9.99        6.31      2.85 o 
   3   5   3        0.12        1.77      2.74 o 
   4   5   3       61.47       60.41      6.02 o 
   5   5   3      398.62      441.55     13.98 o 
   6   5   3       54.89       42.58     10.00 o 
   7   5   3        4.11       22.39     11.67 o 
   8   5   3        0.00       17.55     14.75 o 
  -7   6   3        3.35        1.96     11.67 o 
  -6   6   3       58.82       60.08     15.43 o 
  -5   6   3       55.78       43.04      7.11 o 
  -4   6   3      778.07      749.98     22.32 o 
  -3   6   3        1.03        4.39      3.98 o 
  -2   6   3        4.95       11.80      2.97 o 
  -1   6   3       64.50       66.51      4.73 o 
   0   6   3       95.00      103.85      5.75 o 
   1   6   3      406.10      437.67     11.59 o 
   2   6   3      232.19      204.14     12.93 o 
   3   6   3        5.73        8.14      4.36 o 
   4   6   3        3.11        9.41      4.35 o 
   5   6   3       60.83       67.08      7.11 o 
   6   6   3       15.76        9.79      7.25 o 
   7   6   3        0.41        8.25      8.56 o 
  -7   7   3        1.57        2.40     12.85 o 
  -6   7   3       15.75        3.57      9.52 o 
  -5   7   3       13.20       22.53      8.27 o 
  -4   7   3        5.22        4.16      4.90 o 
  -3   7   3       68.70       78.29      7.06 o 
  -2   7   3      237.15      249.08      9.41 o 
  -1   7   3        1.20        3.37      4.09 o 
   0   7   3      128.02       96.12      8.02 o 
   1   7   3       11.30        8.03      3.47 o 
   2   7   3       34.74       30.11      5.91 o 
   3   7   3       54.64       50.84      6.90 o 
   4   7   3        0.77        5.69      4.82 o 
   5   7   3        9.62        0.13      5.38 o 
   6   7   3        5.35       -4.63      8.10 o 
   7   7   3        3.83       11.99     10.47 o 
  -6   8   3       17.66        4.99     24.56 o 
  -5   8   3        3.76       -1.23      7.38 o 
  -4   8   3        5.83       22.10      6.29 o 
  -3   8   3       10.47       13.60      4.84 o 
  -2   8   3       74.56       98.13      9.34 o 
  -1   8   3       56.75       33.07      4.69 o 
   0   8   3      483.80      478.27     14.07 o 
   1   8   3       10.15       14.08      4.08 o 
   2   8   3        0.02       -1.34      3.97 o 
   3   8   3       21.61       20.80      6.18 o 
   4   8   3        2.20        0.86      5.54 o 
   5   8   3        0.93        4.42      6.81 o 
   6   8   3        2.23        7.98     15.29 o 
  -5   9   3       14.45       11.10     16.86 o 
  -4   9   3        0.14        7.81      8.93 o 
  -3   9   3        5.82       13.40      7.29 o 
  -2   9   3        1.53        5.54      4.70 o 
  -1   9   3        1.02       -1.01      4.21 o 
   0   9   3       36.77       37.98      5.53 o 
   1   9   3       12.44        8.27      5.74 o 
   2   9   3       60.50       59.76      7.06 o 
   3   9   3       17.37       19.38      7.70 o 
   4   9   3       20.99       28.36      7.67 o 
   5   9   3        4.40       19.38     11.03 o 
  -4  10   3        5.03       -3.46     13.37 o 
  -3  10   3        0.09        2.26     12.16 o 
  -2  10   3       11.13        9.40     10.18 o 
  -1  10   3        0.50      -10.89      7.26 o 
   0  10   3        0.10        2.51      5.98 o 
   1  10   3        0.52       -3.37      6.29 o 
   2  10   3       18.34       16.82      9.27 o 
   3  10   3        0.01       -7.22      7.89 o 
   4  10   3       33.92       46.64     11.15 o 
  -1  11   3        2.72        4.80     11.64 o 
   0  11   3        0.01        6.33      8.35 o 
   1  11   3        1.80        9.68      9.92 o 
  -9   0   4        0.66        9.62     13.33 o 
  -8   0   4       31.84       22.81     13.61 o 
  -7   0   4        0.04       -2.24      6.41 o 
  -6   0   4        4.33        2.62      6.10 o 
  -5   0   4      544.88      628.37     27.27 o 
  -4   0   4      130.17      114.62      5.51 o 
  -3   0   4       42.38       52.52      5.19 o 
  -2   0   4       19.21       36.69      3.16 o 
  -1   0   4     9091.37     9557.89    194.72 o 
   0   0   4     5733.97     5210.02    116.61 o 
   1   0   4      119.93      122.64      5.78 o 
   2   0   4        1.34       -2.60      4.09 o 
   3   0   4      866.58      841.22     22.79 o 
   4   0   4       68.81       93.71      6.61 o 
   5   0   4       10.19        5.88      4.52 o 
   6   0   4      325.22      328.30     17.28 o 
   7   0   4       16.63       11.15      8.24 o 
   8   0   4       69.54       70.79     16.98 o 
   9   0   4        0.09       10.44     13.96 o 
  -9   1   4        0.07       17.48     13.36 o 
  -8   1   4        3.43        3.72      8.11 o 
  -7   1   4        2.94        6.47      5.20 o 
  -6   1   4       20.59       16.51      5.16 o 
  -5   1   4      280.40      273.12      9.50 o 
  -4   1   4       76.14       81.13      3.44 o 
  -3   1   4     1293.88     1267.50     19.99 o 
  -2   1   4      890.33      895.83     13.77 o 
  -1   1   4       59.68      116.89      2.93 o 
   0   1   4       44.84       41.65      1.61 o 
   1   1   4     3120.57     3369.41     61.00 o 
   2   1   4     2297.28     2279.48     38.14 o 
   3   1   4       70.15       52.07      3.13 o 
   4   1   4        5.84        2.57      2.18 o 
   5   1   4        0.97        0.91      2.74 o 
   6   1   4        1.73       12.90      6.03 o 
   7   1   4      115.77      112.19     10.44 o 
   8   1   4        0.13        7.40      8.25 o 
   9   1   4        0.15       19.07     14.84 o 
  -9   2   4        0.03       22.17     15.70 o 
  -8   2   4        3.10        4.47      8.16 o 
  -7   2   4        1.96        6.62      5.45 o 
  -6   2   4       50.52       54.50      6.16 o 
  -5   2   4       10.47        2.66      2.94 o 
  -4   2   4       46.40       40.75      4.76 o 
  -3   2   4        3.99        3.49      2.90 o 
  -2   2   4      587.04      657.96     11.86 o 
  -1   2   4      780.20      779.65     16.51 o 
   0   2   4        0.49        0.03      1.11 o 
   1   2   4     2194.66     2258.89     41.77 o 
   2   2   4      836.63      859.89     16.19 o 
   3   2   4     2024.23     2077.97     34.08 o 
   4   2   4      143.05      148.75      5.74 o 
   5   2   4      133.95      137.55     10.44 o 
   6   2   4       59.83       66.99      6.62 o 
   7   2   4        3.58       15.21      6.24 o 
   8   2   4       18.66       26.62     10.27 o 
  -8   3   4        4.46        3.99     10.92 o 
  -7   3   4        5.63        6.87      5.79 o 
  -6   3   4      151.06      154.06      9.45 o 
  -5   3   4       38.77       28.52      4.31 o 
  -4   3   4      187.73      183.53      9.07 o 
  -3   3   4      968.97      943.24     20.28 o 
  -2   3   4     2387.39     2370.14     40.16 o 
  -1   3   4      375.32      381.97      8.11 o 
   0   3   4        0.61        0.72      1.39 o 
   1   3   4        5.01        7.39      2.22 o 
   2   3   4     1096.63     1188.94     21.64 o 
   3   3   4        4.02        5.22      2.09 o 
   4   3   4      412.70      428.76     12.40 o 
   5   3   4      119.66      124.18      6.76 o 
   6   3   4      147.96      147.32      8.48 o 
   7   3   4       28.39       28.47      6.37 o 
   8   3   4        7.92       27.67      9.84 o 
  -8   4   4        7.63       19.08     11.79 o 
  -7   4   4       12.00       -6.46      6.59 o 
  -6   4   4        0.21       -3.12      4.67 o 
  -5   4   4       13.40       10.17      4.27 o 
  -4   4   4      275.46      302.61     10.37 o 
  -3   4   4       22.11       43.52      4.86 o 
  -2   4   4       91.14      122.10      5.24 o 
  -1   4   4      219.46      201.93      7.08 o 
   0   4   4      955.52     1018.21     19.07 o 
   1   4   4       47.21       44.97      3.69 o 
   2   4   4       18.70       18.16      2.94 o 
   3   4   4       60.75       51.56      4.11 o 
   4   4   4       10.59       10.94      3.31 o 
   5   4   4       63.81       55.66      6.01 o 
   6   4   4      169.49      164.54      9.68 o 
   7   4   4        6.73       15.81      7.37 o 
   8   4   4        0.75       11.62      8.44 o 
  -8   5   4        6.03       15.38     16.44 o 
  -7   5   4       17.00       22.94      8.31 o 
  -6   5   4      184.03      235.19     15.80 o 
  -5   5   4      352.08      366.22     17.44 o 
  -4   5   4       66.93       79.99      6.09 o 
  -3   5   4      438.22      418.13     13.04 o 
  -2   5   4      616.96      581.27     11.78 o 
  -1   5   4      212.95      245.50      7.64 o 
   0   5   4      456.14      511.47     11.74 o 
   1   5   4      133.22      161.82      5.99 o 
   2   5   4        5.18        6.89      2.80 o 
   3   5   4        3.46       10.24      3.21 o 
   4   5   4       79.13       83.71      6.23 o 
   5   5   4      147.60      145.02      8.50 o 
   6   5   4       79.28       86.27      9.54 o 
   7   5   4        3.85        1.42      7.28 o 
   8   5   4        0.28       23.92     10.61 o 
  -7   6   4        0.50      -15.63     10.42 o 
  -6   6   4       23.49       23.44      9.83 o 
  -5   6   4      120.30      152.36     16.24 o 
  -4   6   4      478.14      538.34     18.12 o 
  -3   6   4        0.02        5.59      3.60 o 
  -2   6   4      267.14      267.91     12.99 o 
  -1   6   4       39.48       23.42      3.52 o 
   0   6   4      140.10      139.66      8.09 o 
   1   6   4       26.07       16.61      3.39 o 
   2   6   4       81.25       90.99      6.99 o 
   3   6   4      482.94      502.16     17.51 o 
   4   6   4       22.10       23.17      5.15 o 
   5   6   4        0.26        0.20      4.49 o 
   6   6   4        1.93       10.78      7.61 o 
   7   6   4        3.12       19.84      9.61 o 
  -7   7   4       20.55       29.48     14.25 o 
  -6   7   4        0.38        8.38      9.84 o 
  -5   7   4       34.33       23.39      7.76 o 
  -4   7   4        3.83        2.07      4.85 o 
  -3   7   4       37.15       44.02      5.32 o 
  -2   7   4      640.76      563.88     14.47 o 
  -1   7   4       37.76       36.03      4.51 o 
   0   7   4        0.28        4.25      3.78 o 
   1   7   4       18.07       23.65      4.06 o 
   2   7   4      100.07       86.47      6.38 o 
   3   7   4      168.77      182.59     21.93 o 
   4   7   4       35.61       35.96      5.97 o 
   5   7   4        5.11       14.47      5.83 o 
   6   7   4        4.80        5.57      7.51 o 
   7   7   4        1.02       15.50     10.39 o 
  -6   8   4        8.96       23.98     14.39 o 
  -5   8   4       22.42       50.72     12.66 o 
  -4   8   4       22.82       31.91      7.74 o 
  -3   8   4        1.32       -2.35      3.81 o 
  -2   8   4       97.02       75.65      6.68 o 
  -1   8   4        0.15       -0.07      3.67 o 
   0   8   4       83.27       86.47      8.80 o 
   1   8   4       21.91        5.77      4.22 o 
   2   8   4      164.22      187.47      9.43 o 
   3   8   4       74.46       63.00      9.41 o 
   4   8   4        2.65        2.71      5.84 o 
   5   8   4        5.76        6.19      6.64 o 
   6   8   4        0.96        2.96     10.20 o 
  -5   9   4        2.61        0.54     12.58 o 
  -4   9   4       43.39       33.66     10.55 o 
  -3   9   4        0.03       -1.12      7.67 o 
  -2   9   4       18.30       16.68      5.27 o 
  -1   9   4        9.83       12.06      4.89 o 
   0   9   4       30.87       33.75      6.47 o 
   1   9   4       32.80       28.77      5.68 o 
   2   9   4       26.46       32.05      6.09 o 
   3   9   4       13.54        5.74      5.78 o 
   4   9   4       14.25       10.54      7.04 o 
   5   9   4       11.33       22.84     12.28 o 
  -4  10   4        7.31       16.23     14.33 o 
  -3  10   4       10.84        4.84     12.28 o 
  -2  10   4        3.50        8.83     10.09 o 
  -1  10   4        0.67      -10.29      6.96 o 
   0  10   4        1.53        6.34      7.39 o 
   1  10   4        0.00        0.55      8.24 o 
   2  10   4        8.90       34.23      9.63 o 
   3  10   4        1.86       14.85      8.83 o 
  -1  11   4        0.96        0.72     11.35 o 
   0  11   4        1.00       12.78      8.43 o 
   1  11   4        1.17        1.50      9.66 o 
  -9   1   5        0.05        5.81     12.62 o 
  -8   1   5        6.17        7.72      8.52 o 
  -7   1   5        3.30        1.79      5.30 o 
  -6   1   5        2.29        5.93      6.09 o 
  -5   1   5      127.90      139.32     10.44 o 
  -4   1   5       18.76       23.52      2.13 o 
  -3   1   5      360.22      340.14      6.51 o 
  -2   1   5      159.03      148.41      4.04 o 
  -1   1   5     7352.52     7053.54    124.66 o 
   0   1   5      817.95      859.44     14.70 o 
   1   1   5      172.27      182.77      4.81 o 
   2   1   5      566.45      597.53     11.23 o 
   3   1   5      983.14     1049.10     18.64 o 
   4   1   5       59.86       63.31      4.13 o 
   5   1   5      436.79      437.88     11.39 o 
   6   1   5      202.53      221.39      9.58 o 
   7   1   5       10.83        6.71      5.56 o 
   8   1   5        0.07        6.48      8.84 o 
   9   1   5        0.02       17.07     11.82 o 
  -9   2   5        0.38       15.99     12.25 o 
  -8   2   5        6.86       14.41     15.75 o 
  -7   2   5       40.18       38.82      7.02 o 
  -6   2   5       68.26       66.87      6.75 o 
  -5   2   5       54.22       53.59      5.90 o 
  -4   2   5      375.72      399.49      9.41 o 
  -3   2   5     2247.26     2352.90     41.71 o 
  -2   2   5     1278.24     1203.36     19.27 o 
  -1   2   5      122.17      122.80      4.26 o 
   0   2   5     5427.79     5287.48     93.88 o 
   1   2   5       97.02       99.33      5.39 o 
   2   2   5      752.13      755.64     13.83 o 
   3   2   5      946.09      994.51     18.02 o 
   4   2   5       78.58       85.51      4.62 o 
   5   2   5       11.95       14.87      4.25 o 
   6   2   5        0.55        7.59      3.98 o 
   7   2   5       17.73       23.47      7.14 o 
   8   2   5        2.56        3.68      8.54 o 
  -8   3   5        1.59        9.69     15.23 o 
  -7   3   5       33.24       17.79      7.19 o 
  -6   3   5        0.77       -1.44      4.12 o 
  -5   3   5       59.74       45.84      4.77 o 
  -4   3   5       13.68       11.93      2.79 o 
  -3   3   5        2.48        6.87      2.31 o 
  -2   3   5       13.53       12.17      2.13 o 
  -1   3   5       26.00       26.10      2.71 o 
   0   3   5        1.02       -1.87      1.24 o 
   1   3   5     2003.29     2154.05     40.50 o 
   2   3   5     1124.28     1251.17     22.76 o 
   3   3   5     2000.98     2109.11     35.06 o 
   4   3   5      329.82      320.03     10.37 o 
   5   3   5       78.31       72.34      5.58 o 
   6   3   5        0.02        3.10      3.84 o 
   7   3   5        1.65        2.52      5.36 o 
   8   3   5        0.66       10.79      9.09 o 
  -8   4   5      143.34      150.88     20.25 o 
  -7   4   5        0.40       10.41      7.33 o 
  -6   4   5        0.38        2.00      6.04 o 
  -5   4   5      244.79      278.32     11.55 o 
  -4   4   5       12.39       17.16      3.70 o 
  -3   4   5       56.57       56.52      4.40 o 
  -2   4   5       10.00       11.33      2.34 o 
  -1   4   5      222.94      216.12      7.58 o 
   0   4   5     1154.66     1162.54     21.38 o 
   1   4   5      198.06      218.75      7.49 o 
   2   4   5     2132.18     2121.44     36.86 o 
   3   4   5      743.68      727.21     15.55 o 
   4   4   5        0.05        0.97      2.85 o 
   5   4   5      176.88      164.49      8.05 o 
   6   4   5       13.80       11.74      4.66 o 
   7   4   5       40.88       59.69      9.67 o 
   8   4   5        5.06       29.36     10.06 o 
  -8   5   5       12.75       44.75     19.03 o 
  -7   5   5        0.62       13.56      8.00 o 
  -6   5   5      133.80      148.44     12.69 o 
  -5   5   5       13.01       20.37      5.11 o 
  -4   5   5        3.69        5.79      3.55 o 
  -3   5   5       32.39       31.71      4.04 o 
  -2   5   5      419.42      441.48     10.35 o 
  -1   5   5      431.00      470.68     10.47 o 
   0   5   5      502.71      525.62     11.98 o 
   1   5   5       31.72       29.80      3.07 o 
   2   5   5       25.22       26.68      3.49 o 
   3   5   5        5.51       10.43      3.29 o 
   4   5   5        7.99        8.02      3.77 o 
   5   5   5       52.91       50.71      5.74 o 
   6   5   5        1.57        5.51      5.30 o 
   7   5   5        3.41       14.79      7.91 o 
   8   5   5        4.24       15.50     20.41 o 
  -7   6   5        9.80       20.38     13.40 o 
  -6   6   5        5.20        9.01      8.58 o 
  -5   6   5        0.25       -0.59      6.11 o 
  -4   6   5      234.17      256.38     12.11 o 
  -3   6   5      249.78      204.87     15.65 o 
  -2   6   5       22.03       20.12      3.67 o 
  -1   6   5       21.65       15.00      4.10 o 
   0   6   5        6.46       -0.06      2.74 o 
   1   6   5        1.72        1.49      2.96 o 
   2   6   5        2.05        8.32      3.95 o 
   3   6   5        6.40        2.96      4.08 o 
   4   6   5       69.35       57.00      9.13 o 
   5   6   5       27.33       18.76      5.32 o 
   6   6   5       37.20       20.23      8.98 o 
   7   6   5        0.64        1.63      8.01 o 
  -7   7   5        0.17        6.25     12.71 o 
  -6   7   5        6.50        4.55     15.13 o 
  -5   7   5       38.92       39.89      8.96 o 
  -4   7   5      288.14      287.33     18.37 o 
  -3   7   5       36.84       25.87      4.65 o 
  -2   7   5      516.20      427.87     12.99 o 
  -1   7   5        9.42       12.04      3.46 o 
   0   7   5       27.30       36.42      4.38 o 
   1   7   5       41.43       26.46      4.18 o 
   2   7   5       40.18       31.61      4.74 o 
   3   7   5      520.40      536.29     19.32 o 
   4   7   5       85.58       98.01     10.75 o 
   5   7   5        2.07        3.94      5.97 o 
   6   7   5        2.38        9.83      8.18 o 
  -6   8   5        1.54       -8.51     12.41 o 
  -5   8   5        0.15        3.36     10.45 o 
  -4   8   5        0.45        4.13      7.67 o 
  -3   8   5        0.08        4.76      5.21 o 
  -2   8   5       80.87       89.19      6.88 o 
  -1   8   5        1.68        8.61      3.91 o 
   0   8   5      400.98      458.34     24.32 o 
   1   8   5        7.13        7.48      4.10 o 
   2   8   5      252.90      268.35     11.68 o 
   3   8   5      181.61      188.06     13.72 o 
   4   8   5        1.09        5.93      6.42 o 
   5   8   5        2.67       11.66      7.07 o 
   6   8   5        5.86        8.95     10.32 o 
  -5   9   5        9.23       15.06     14.23 o 
  -4   9   5       14.04       27.90      9.97 o 
  -3   9   5       11.14       13.36      8.14 o 
  -2   9   5        0.39       12.51      7.30 o 
  -1   9   5       20.66       10.59      5.18 o 
   0   9   5      178.95      175.28      9.23 o 
   1   9   5        9.59       11.25      4.95 o 
   2   9   5      133.67      139.28     14.55 o 
   3   9   5       14.23       17.14      6.22 o 
   4   9   5        0.01        5.57      8.23 o 
   5   9   5        0.01       -0.79     10.34 o 
  -4  10   5        3.30       10.94     13.50 o 
  -3  10   5       12.22       16.11     12.67 o 
  -2  10   5        5.36       -6.67     13.00 o 
  -1  10   5        0.35       18.30     10.39 o 
   0  10   5       27.16       46.40      9.07 o 
   1  10   5        0.02        4.44      7.58 o 
   2  10   5      119.78      103.06     16.31 o 
   3  10   5        2.56        9.34      9.13 o 
  -1  11   5        0.04       -2.93     10.72 o 
   0  11   5        7.16        6.00     10.27 o 
   1  11   5        0.05        0.05      8.69 o 
  -9   0   6        8.02       49.96     30.62 o 
  -8   0   6        7.27       -1.49     15.43 o 
  -7   0   6       10.51        0.38      7.32 o 
  -6   0   6      134.53      146.73     20.73 o 
  -5   0   6      289.46      259.04     18.60 o 
  -4   0   6      703.45      772.61     26.01 o 
  -3   0   6      891.25      813.56     38.24 o 
  -2   0   6      293.87      217.67      9.24 o 
  -1   0   6    27366.09    25275.63    511.39 o 
   0   0   6     3802.02     3505.16     78.93 o 
   1   0   6    13165.57    12177.13    248.56 o 
   2   0   6       21.38       12.60      2.74 o 
   3   0   6     1435.19     1409.45     35.87 o 
   4   0   6     1276.88     1255.89     33.47 o 
   5   0   6        0.92       -2.43      3.59 o 
   6   0   6       73.73       84.01     11.11 o 
   7   0   6      242.20      233.67     20.13 o 
   8   0   6        8.55        7.55     12.26 o 
  -9   1   6        0.04      -12.47     11.43 o 
  -8   1   6        0.89       -3.15      9.64 o 
  -7   1   6       27.34       43.58      6.93 o 
  -6   1   6        4.08       11.94      4.56 o 
  -5   1   6       41.23       58.37      5.73 o 
  -4   1   6       92.76       93.93      4.38 o 
  -3   1   6      875.20      702.72     13.53 o 
  -2   1   6      188.43      192.71      4.05 o 
  -1   1   6      926.10      848.23     13.89 o 
   0   1   6      202.35      228.59      4.54 o 
   1   1   6     4224.36     3850.75     59.28 o 
   2   1   6      539.60      538.36     10.47 o 
   3   1   6     1864.01     1827.23     30.47 o 
   4   1   6       15.11        7.72      2.90 o 
   5   1   6        8.22        4.36      2.89 o 
   6   1   6      236.86      212.60      9.61 o 
   7   1   6        3.85       -1.40      5.72 o 
   8   1   6        6.97       13.39      8.93 o 
  -9   2   6        0.66       12.50     12.39 o 
  -8   2   6        1.10       21.47     11.34 o 
  -7   2   6       42.81       33.43      6.61 o 
  -6   2   6       26.85       17.75      5.22 o 
  -5   2   6      271.09      303.78     11.51 o 
  -4   2   6       84.80       95.87      3.97 o 
  -3   2   6        5.37        3.33      1.84 o 
  -2   2   6      163.99      138.54      3.97 o 
  -1   2   6     1549.18     1493.80     23.12 o 
   0   2   6      105.14      109.62      3.78 o 
   1   2   6      102.33      122.00      4.11 o 
   2   2   6      225.88      224.64      6.68 o 
   3   2   6      108.95      113.11      4.81 o 
   4   2   6      544.41      571.38     12.44 o 
   5   2   6      335.45      375.91     13.58 o 
   6   2   6        0.47        4.77      3.83 o 
   7   2   6       18.53       22.23      6.89 o 
   8   2   6        6.33       30.21     11.25 o 
  -8   3   6        0.03       16.54     13.94 o 
  -7   3   6        0.00        2.25      6.14 o 
  -6   3   6        3.90        8.18      4.58 o 
  -5   3   6       23.24       25.83      4.85 o 
  -4   3   6      763.69      785.63     16.83 o 
  -3   3   6       21.28       39.00      3.37 o 
  -2   3   6      119.01      147.49      5.07 o 
  -1   3   6       93.04       69.01      3.35 o 
   0   3   6      197.05      168.91      5.37 o 
   1   3   6      114.22      107.92      6.73 o 
   2   3   6      634.37      683.36     13.32 o 
   3   3   6      447.52      509.80     11.16 o 
   4   3   6        0.01        3.40      2.70 o 
   5   3   6       60.64       61.64      5.24 o 
   6   3   6      271.67      235.93     10.52 o 
   7   3   6        0.98        7.44      6.36 o 
   8   3   6        2.94        6.26      8.95 o 
  -8   4   6       71.96       79.59     16.08 o 
  -7   4   6       44.01       29.20      9.44 o 
  -6   4   6       15.31       14.34      8.60 o 
  -5   4   6       27.12       47.23      7.33 o 
  -4   4   6      368.67      331.65     10.67 o 
  -3   4   6        8.03        8.30      2.82 o 
  -2   4   6       22.75       34.03      3.19 o 
  -1   4   6      786.50      813.62     14.91 o 
   0   4   6       10.08       22.39      2.37 o 
   1   4   6      772.31      838.24     18.36 o 
   2   4   6       20.05       28.20      3.22 o 
   3   4   6      127.03      135.62      6.25 o 
   4   4   6      233.39      215.17      9.58 o 
   5   4   6        0.07        3.01      3.82 o 
   6   4   6       26.77       32.98      5.17 o 
   7   4   6       24.47       20.01      7.86 o 
   8   4   6        1.69        1.02     10.41 o 
  -8   5   6       22.13       40.64     14.15 o 
  -7   5   6        5.54       10.85      7.63 o 
  -6   5   6      293.66      302.36     18.46 o 
  -5   5   6       82.61       71.67      8.80 o 
  -4   5   6        5.03       10.45      3.66 o 
  -3   5   6       52.15       85.49      5.66 o 
  -2   5   6       12.94        7.09      2.19 o 
  -1   5   6     1132.36     1142.89     20.74 o 
   0   5   6        0.33        4.57      2.05 o 
   1   5   6        0.19        5.19      2.56 o 
   2   5   6       11.97        7.15      3.05 o 
   3   5   6      776.42      692.58     15.66 o 
   4   5   6      426.02      416.91     13.76 o 
   5   5   6       39.08       40.69      5.42 o 
   6   5   6       25.48       23.01      5.63 o 
   7   5   6        1.65       11.39      7.80 o 
  -7   6   6        3.84        8.13     19.79 o 
  -6   6   6       43.30       46.23     10.75 o 
  -5   6   6       91.86       92.60     20.30 o 
  -4   6   6      564.98      541.88     23.85 o 
  -3   6   6        3.46        2.98      3.90 o 
  -2   6   6      212.14      221.18      8.74 o 
  -1   6   6        0.72       -3.57      2.38 o 
   0   6   6       48.56       36.85      5.57 o 
   1   6   6        0.01        3.18      2.76 o 
   2   6   6      258.64      237.39     10.73 o 
   3   6   6       69.70       58.62      6.15 o 
   4   6   6      145.72      121.86      8.39 o 
   5   6   6       21.44       22.02      5.44 o 
   6   6   6        0.52        5.65     13.28 o 
   7   6   6        6.43       11.82     11.89 o 
  -7   7   6        0.48        4.85     17.53 o 
  -6   7   6        5.91       17.73     18.02 o 
  -5   7   6        0.43        3.12      9.82 o 
  -4   7   6       81.59       74.37     12.11 o 
  -3   7   6       21.93       17.48      4.93 o 
  -2   7   6      204.18      220.23      9.91 o 
  -1   7   6       64.66       55.34      6.74 o 
   0   7   6      104.15       72.90      5.42 o 
   1   7   6      143.28      114.95      8.09 o 
   2   7   6        0.43        5.50      3.71 o 
   3   7   6      194.37      150.28      9.85 o 
   4   7   6       53.92       47.27      7.05 o 
   5   7   6       38.24       26.23      6.90 o 
   6   7   6       23.12        9.90     13.46 o 
  -6   8   6        6.67       18.59     14.21 o 
  -5   8   6        1.83        0.77     10.74 o 
  -4   8   6        5.75        4.16      7.37 o 
  -3   8   6        0.44        4.37      5.88 o 
  -2   8   6      117.77      136.82      8.20 o 
  -1   8   6       83.70       99.96      6.82 o 
   0   8   6      132.72      149.92      8.10 o 
   1   8   6      107.42      142.40      8.26 o 
   2   8   6      108.62      101.37      7.43 o 
   3   8   6       12.95       15.60      5.94 o 
   4   8   6        8.27        4.50      6.17 o 
   5   8   6        1.44        9.73      7.14 o 
   6   8   6        0.22        4.41     10.65 o 
  -5   9   6        0.00       16.01     15.06 o 
  -4   9   6       33.15       26.02     11.89 o 
  -3   9   6       14.53        1.32      7.57 o 
  -2   9   6       48.80       60.91     12.50 o 
  -1   9   6        2.95        1.48      4.85 o 
   0   9   6       54.71       57.10      6.64 o 
   1   9   6       33.36       41.14      6.04 o 
   2   9   6        5.60        0.54      5.61 o 
   3   9   6        0.03        7.09      6.17 o 
   4   9   6       13.31       11.65      8.75 o 
   5   9   6        1.25       10.78     11.33 o 
  -4  10   6       10.59       22.90     14.20 o 
  -3  10   6        6.38      -10.27     12.68 o 
  -2  10   6        6.39        2.33     10.30 o 
  -1  10   6       10.71       19.43     10.36 o 
   0  10   6        7.94       17.45      7.75 o 
   1  10   6       15.01        6.32      7.72 o 
   2  10   6        0.28        3.41      7.75 o 
   3  10   6        8.96       27.80      9.51 o 
   0  11   6        5.09       11.15     10.16 o 
  -9   1   7        1.42       11.15     18.53 o 
  -8   1   7       11.66        3.08     10.56 o 
  -7   1   7        1.34       -2.66      5.15 o 
  -6   1   7      154.55      181.12     20.37 o 
  -5   1   7      250.82      254.77     10.26 o 
  -4   1   7      399.73      411.70      9.80 o 
  -3   1   7      173.26      215.62      5.52 o 
  -2   1   7     1283.77     1187.43     17.90 o 
  -1   1   7     5844.14     5214.36     72.90 o 
   0   1   7     1464.68     1453.90     22.13 o 
   1   1   7      613.87      650.38     11.80 o 
   2   1   7     3071.36     2906.75     45.94 o 
   3   1   7      126.92      171.92      6.66 o 
   4   1   7      126.59      112.93      5.58 o 
   5   1   7       73.11       90.94      5.81 o 
   6   1   7       21.23       25.13      5.23 o 
   7   1   7        0.42        9.97      6.18 o 
   8   1   7       19.04       35.82     12.56 o 
  -9   2   7        5.76        6.90     12.76 o 
  -8   2   7        3.58        9.96     11.41 o 
  -7   2   7       22.41       16.24      6.91 o 
  -6   2   7       20.32       18.60      5.16 o 
  -5   2   7       31.05       30.93      6.57 o 
  -4   2   7      488.15      475.53      9.82 o 
  -3   2   7      496.52      465.30      9.87 o 
  -2   2   7      620.53      688.53     11.99 o 
  -1   2   7     1021.57      915.77     13.23 o 
   0   2   7      640.38      599.96     11.34 o 
   1   2   7        1.88        6.78      1.46 o 
   2   2   7        4.19       12.73      2.03 o 
   3   2   7     1598.57     1641.71     27.90 o 
   4   2   7       37.87       40.45      3.59 o 
   5   2   7        0.27        5.44      3.42 o 
   6   2   7       52.30       62.60      8.78 o 
   7   2   7       16.45       29.64      7.09 o 
   8   2   7        0.48        5.47     14.86 o 
  -8   3   7        2.53        5.93     16.98 o 
  -7   3   7       39.52       43.89      8.45 o 
  -6   3   7        8.43        4.46      7.81 o 
  -5   3   7        3.19        9.12      5.50 o 
  -4   3   7        0.28        2.83      3.48 o 
  -3   3   7      159.00      213.61      8.18 o 
  -2   3   7      426.77      459.22      9.56 o 
  -1   3   7        3.64        7.28      1.46 o 
   0   3   7      136.65      117.61      4.55 o 
   1   3   7        0.52        2.22      1.85 o 
   2   3   7     2173.85     2370.85     40.45 o 
   3   3   7        0.01        0.56      2.13 o 
   4   3   7      231.95      239.80      7.73 o 
   5   3   7        6.02        0.87      3.23 o 
   6   3   7        0.02        2.30      4.60 o 
   7   3   7        6.11       12.97     13.52 o 
   8   3   7        2.25        4.44     14.24 o 
  -8   4   7       37.98       25.57     13.30 o 
  -7   4   7        1.73        1.62      7.70 o 
  -6   4   7        7.95        4.80      6.07 o 
  -5   4   7      129.12      151.32     18.51 o 
  -4   4   7       23.23       22.77      3.80 o 
  -3   4   7      454.07      420.08     10.85 o 
  -2   4   7      142.43      116.81      6.23 o 
  -1   4   7      137.31      174.17      5.18 o 
   0   4   7     1256.60     1337.36     25.40 o 
   1   4   7      690.80      755.29     17.85 o 
   2   4   7       43.96       49.98      4.53 o 
   3   4   7       76.68       87.61      5.29 o 
   4   4   7        1.40       -0.28      3.03 o 
   5   4   7       85.98       84.79      6.25 o 
   6   4   7        1.61        3.05      4.14 o 
   7   4   7        0.99       11.97     10.86 o 
   8   4   7        0.04       25.34     14.46 o 
  -8   5   7        3.62       21.07     12.36 o 
  -7   5   7       36.30       36.29      9.16 o 
  -6   5   7      150.26      180.47     13.79 o 
  -5   5   7       68.99       61.58      8.17 o 
  -4   5   7       59.04       57.76      5.41 o 
  -3   5   7       47.05       38.39      4.27 o 
  -2   5   7        8.75        7.79      2.20 o 
  -1   5   7      105.61       91.14      4.40 o 
   0   5   7      571.52      542.94     11.60 o 
   1   5   7        2.44        4.35      2.54 o 
   2   5   7      264.28      253.42      8.42 o 
   3   5   7        1.73        5.90      3.38 o 
   4   5   7      107.97       94.97      6.70 o 
   5   5   7       48.16       61.02      6.30 o 
   6   5   7        0.63        3.52      4.56 o 
   7   5   7        7.55       15.29      8.47 o 
  -7   6   7        1.14        8.28     12.43 o 
  -6   6   7       66.86       53.45     15.19 o 
  -5   6   7       12.36       14.09      8.27 o 
  -4   6   7      142.05      164.50     13.06 o 
  -3   6   7      128.17      129.83      7.62 o 
  -2   6   7        6.87       17.84      3.30 o 
  -1   6   7      131.10      123.19      7.29 o 
   0   6   7       74.70       83.03      5.73 o 
   1   6   7      125.88      117.51      6.43 o 
   2   6   7        1.08        2.95      3.81 o 
   3   6   7      189.88      169.09     12.00 o 
   4   6   7      208.00      174.99     13.27 o 
   5   6   7        0.01        2.76      4.65 o 
   6   6   7       13.44        7.71      6.57 o 
   7   6   7        3.92       18.59      9.39 o 
  -7   7   7        0.01       -8.47     11.84 o 
  -6   7   7       32.20       31.17     14.20 o 
  -5   7   7        9.26        5.38     11.25 o 
  -4   7   7      180.43      145.49     11.75 o 
  -3   7   7      178.61      176.06     13.48 o 
  -2   7   7      235.67      271.29     10.60 o 
  -1   7   7        1.51        6.05      3.17 o 
   0   7   7       64.53       49.28      6.54 o 
   1   7   7       11.78       15.75      3.98 o 
   2   7   7      254.13      250.09     10.27 o 
   3   7   7       93.24       95.83      8.36 o 
   4   7   7       41.76       44.29      6.65 o 
   5   7   7        9.46        9.54      6.34 o 
   6   7   7        0.45       -1.10      7.92 o 
  -6   8   7       12.11       14.76     13.40 o 
  -5   8   7        9.52        5.45     12.11 o 
  -4   8   7        8.05       12.11      7.52 o 
  -3   8   7        0.14        1.33      5.42 o 
  -2   8   7       29.31       12.05      5.49 o 
  -1   8   7       93.33       72.87      7.89 o 
   0   8   7       17.99       21.97      4.40 o 
   1   8   7       15.95       18.38      4.49 o 
   2   8   7      122.66      123.16      8.55 o 
   3   8   7       74.54       64.71      6.72 o 
   4   8   7       16.05        9.45      6.41 o 
   5   8   7        1.45      -10.89      7.26 o 
   6   8   7        1.79       19.00     10.48 o 
  -5   9   7        5.54       11.79     13.51 o 
  -4   9   7        4.75       -0.80     12.78 o 
  -3   9   7        7.04        8.53      8.06 o 
  -2   9   7        0.03        9.05      7.13 o 
  -1   9   7       10.37       25.22      6.43 o 
   0   9   7        9.94       10.86      5.12 o 
   1   9   7      126.79      138.08      9.68 o 
   2   9   7        0.99        6.53      6.17 o 
   3   9   7        0.00        3.85      6.53 o 
   4   9   7        0.40        8.85      8.42 o 
   5   9   7        3.24        1.87     10.86 o 
  -3  10   7        0.97       22.24     14.07 o 
  -2  10   7        0.32        2.98     10.15 o 
  -1  10   7       63.66       92.57     21.63 o 
   0  10   7       14.31       18.94      9.05 o 
   1  10   7        0.55        0.58      7.64 o 
   2  10   7        0.13       15.02      9.39 o 
   3  10   7        0.09       11.92      8.60 o 
  -9   0   8        0.07       47.31     28.86 o 
  -8   0   8       12.44       -1.34     22.73 o 
  -7   0   8       13.91       20.34      8.57 o 
  -6   0   8       49.64       69.93     10.31 o 
  -5   0   8      466.98      506.03     23.12 o 
  -4   0   8        8.47       21.03      4.25 o 
  -3   0   8        0.12        3.49      2.53 o 
  -2   0   8     1587.23     1374.00     24.37 o 
  -1   0   8       11.03       31.14      1.95 o 
   0   0   8     7987.60     6801.14    139.33 o 
   1   0   8      931.73      879.72     22.38 o 
   2   0   8        8.40        6.33      3.14 o 
   3   0   8      200.66      225.84      9.95 o 
   4   0   8      351.55      335.24     13.94 o 
   5   0   8      191.04      146.43     10.12 o 
   6   0   8      194.52      196.73     14.22 o 
   7   0   8        9.16        8.45      9.09 o 
   8   0   8        0.34       -2.83     12.51 o 
  -9   1   8        0.93        9.08     19.64 o 
  -8   1   8        1.66        1.39      8.64 o 
  -7   1   8        0.41        7.98      6.36 o 
  -6   1   8       90.97       91.33      7.87 o 
  -5   1   8        2.61        4.93      3.55 o 
  -4   1   8      463.23      530.65     11.81 o 
  -3   1   8        2.61        3.21      1.47 o 
  -2   1   8     1118.54     1249.47     18.11 o 
  -1   1   8     5744.61     5379.18     75.11 o 
   0   1   8     2259.60     1985.97     28.58 o 
   1   1   8        0.98        2.52      1.59 o 
   2   1   8      175.49      164.24      5.22 o 
   3   1   8      277.46      280.28      7.92 o 
   4   1   8      178.95      175.47      8.62 o 
   5   1   8        0.26        4.43      3.10 o 
   6   1   8       31.85       24.23      5.69 o 
   7   1   8        7.79        1.33      6.15 o 
   8   1   8        0.07       16.44      9.43 o 
  -9   2   8        0.86       14.95     19.75 o 
  -8   2   8        0.02       -6.91      8.35 o 
  -7   2   8        3.33       -0.39      6.25 o 
  -6   2   8       18.68       12.91      6.79 o 
  -5   2   8       56.86       38.89      8.55 o 
  -4   2   8        5.83        8.66      3.35 o 
  -3   2   8      397.12      355.60      7.86 o 
  -2   2   8      234.75      221.74      5.20 o 
  -1   2   8       10.60       10.38      1.36 o 
   0   2   8      117.77      134.35      3.87 o 
   1   2   8      356.64      401.95      7.55 o 
   2   2   8       90.37       93.80      4.46 o 
   3   2   8      119.40      153.66      5.74 o 
   4   2   8      100.09       99.35      6.35 o 
   5   2   8        5.49        1.37      3.45 o 
   6   2   8        1.76       -2.75      3.73 o 
   7   2   8        0.68       -0.56      6.13 o 
   8   2   8        0.05        6.97      9.14 o 
  -8   3   8        0.17        8.65     11.30 o 
  -7   3   8        0.18        4.87      7.62 o 
  -6   3   8        0.35        0.23      5.87 o 
  -5   3   8       26.56       31.43      5.06 o 
  -4   3   8        0.68       -1.85      2.31 o 
  -3   3   8      509.16      566.06     12.76 o 
  -2   3   8     1973.29     1986.79     28.71 o 
  -1   3   8      639.65      580.07      9.30 o 
   0   3   8     1451.90     1387.23     25.67 o 
   1   3   8      673.73      666.32     13.33 o 
   2   3   8      670.45      717.03     14.66 o 
   3   3   8       55.58       61.47      5.18 o 
   4   3   8        0.07        1.55      2.36 o 
   5   3   8       13.79        5.97      3.62 o 
   6   3   8       56.89       60.38      6.34 o 
   7   3   8        0.08        3.33      7.17 o 
   8   3   8        1.83        5.32      9.27 o 
  -8   4   8       22.62       38.71     13.79 o 
  -7   4   8        0.35        6.93      8.60 o 
  -6   4   8        2.49       -3.36      6.04 o 
  -5   4   8      122.45      121.52     10.92 o 
  -4   4   8        1.17        1.01      2.76 o 
  -3   4   8        8.67        6.35      2.53 o 
  -2   4   8     1453.07     1534.33     23.24 o 
  -1   4   8       24.21       38.11      2.46 o 
   0   4   8      397.38      483.83     13.86 o 
   1   4   8        2.16        4.19      2.18 o 
   2   4   8      729.41      837.86     17.05 o 
   3   4   8       19.49       10.50      3.36 o 
   4   4   8       15.19       12.90      3.55 o 
   5   4   8       14.21        8.40      3.97 o 
   6   4   8        3.19        2.10      4.16 o 
   7   4   8        0.69       12.76      7.64 o 
   8   4   8        0.63       15.06     11.41 o 
  -8   5   8       24.48       34.95     15.61 o 
  -7   5   8        5.17       -2.83      8.78 o 
  -6   5   8       62.45       54.07      9.05 o 
  -5   5   8       69.90       48.09      9.33 o 
  -4   5   8       24.15       18.60      4.66 o 
  -3   5   8       17.01       16.69      3.02 o 
  -2   5   8      208.39      257.36      6.91 o 
  -1   5   8      512.99      549.57     11.16 o 
   0   5   8       60.24       72.22      4.57 o 
   1   5   8      124.92      149.87      9.42 o 
   2   5   8      549.47      505.14     12.38 o 
   3   5   8       22.21       24.49      3.98 o 
   4   5   8        0.02       -0.28      3.58 o 
   5   5   8       11.57       17.25      4.92 o 
   6   5   8        3.39        2.94      5.14 o 
   7   5   8       24.66       38.12      9.41 o 
  -7   6   8        8.00       16.18     13.04 o 
  -6   6   8       42.98       29.47     13.46 o 
  -5   6   8      286.74      291.49     27.20 o 
  -4   6   8      121.51      139.21     17.21 o 
  -3   6   8       11.91       16.73      4.42 o 
  -2   6   8       17.02       15.85      3.28 o 
  -1   6   8      180.54      205.73      8.38 o 
   0   6   8       65.80       57.57      6.67 o 
   1   6   8       73.53       78.57      5.44 o 
   2   6   8        4.11        2.15      3.48 o 
   3   6   8       23.14       36.84      4.84 o 
   4   6   8        1.09        8.06      6.01 o 
   5   6   8       29.26       27.81      5.98 o 
   6   6   8       18.78       24.52      8.65 o 
   7   6   8        9.45       -2.54      8.08 o 
  -7   7   8       15.17        7.96     15.13 o 
  -6   7   8        0.73        5.24     17.42 o 
  -5   7   8       12.50       27.35     12.86 o 
  -4   7   8        0.00        4.95      5.51 o 
  -3   7   8      122.96      104.11      9.26 o 
  -2   7   8      127.97      137.55     11.33 o 
  -1   7   8       92.83       82.40      7.38 o 
   0   7   8        1.82       -0.76      3.06 o 
   1   7   8       16.45       18.39      4.17 o 
   2   7   8        2.69        9.13      5.36 o 
   3   7   8        8.61        8.22      4.95 o 
   4   7   8        1.11        8.18      5.37 o 
   5   7   8       46.29       35.45      8.12 o 
   6   7   8        2.94        0.47      8.59 o 
  -6   8   8        7.88       13.80     14.09 o 
  -5   8   8        9.00       15.81     12.93 o 
  -4   8   8       25.94       16.33     10.94 o 
  -3   8   8        0.03        5.63      5.73 o 
  -2   8   8       24.73       22.90      6.16 o 
  -1   8   8       36.07       34.96      5.19 o 
   0   8   8        6.24        8.29      4.37 o 
   1   8   8        1.40        3.63      3.97 o 
   2   8   8       18.81       19.90      5.08 o 
   3   8   8       22.83       28.94      7.29 o 
   4   8   8        4.61        6.69      6.18 o 
   5   8   8        0.05       15.17      8.40 o 
  -5   9   8        0.48       26.31     16.26 o 
  -4   9   8        0.28        0.76      9.66 o 
  -3   9   8       21.86       33.25     10.12 o 
  -2   9   8        4.13        6.13      7.00 o 
  -1   9   8        1.68       11.26      6.78 o 
   0   9   8        0.74       -5.69      4.82 o 
   1   9   8       26.49       33.51      6.96 o 
   2   9   8       36.36       39.35     11.62 o 
   3   9   8        0.01       -6.17      6.74 o 
   4   9   8       11.65       14.01      9.75 o 
  -3  10   8        2.43       13.02     14.31 o 
  -2  10   8       51.29       56.15     14.29 o 
  -1  10   8        7.42       -2.58      9.78 o 
   0  10   8        2.58        3.50      8.96 o 
   1  10   8       15.69        8.26      8.47 o 
   2  10   8        0.06        3.34      8.37 o 
   3  10   8       12.44        5.88      9.12 o 
  -9   1   9        0.65        7.30     19.84 o 
  -8   1   9        6.26        6.56     11.48 o 
  -7   1   9       12.17        5.80      6.19 o 
  -6   1   9        0.00        3.61      4.31 o 
  -5   1   9      203.40      191.69      8.77 o 
  -4   1   9        1.08        7.03      2.75 o 
  -3   1   9        0.00        1.26      1.39 o 
  -2   1   9     1343.88     1227.75     16.69 o 
  -1   1   9      367.95      422.55      8.02 o 
   0   1   9      543.23      477.21      8.37 o 
   1   1   9      679.37      603.49     10.71 o 
   2   1   9      308.38      328.40      7.69 o 
   3   1   9        6.91        8.61      2.81 o 
   4   1   9       17.15       11.99      3.78 o 
   5   1   9      400.91      416.80     12.38 o 
   6   1   9      120.43      136.55     10.72 o 
   7   1   9       10.46        9.27      6.64 o 
   8   1   9        0.00       -6.41      8.61 o 
  -9   2   9        8.67        6.60     20.06 o 
  -8   2   9        1.28       19.47      8.92 o 
  -7   2   9        1.84        4.24      6.46 o 
  -6   2   9       52.69       75.65      8.57 o 
  -5   2   9        0.07        7.15      3.52 o 
  -4   2   9      985.30     1000.21     18.81 o 
  -3   2   9       11.59       10.44      2.15 o 
  -2   2   9       14.91       27.40      1.78 o 
  -1   2   9        2.83        8.28      1.08 o 
   0   2   9        4.87        5.30      1.40 o 
   1   2   9      233.96      230.18      5.37 o 
   2   2   9     1837.26     1918.24     31.76 o 
   3   2   9      170.95      178.84      6.37 o 
   4   2   9       22.42       23.62      3.36 o 
   5   2   9      143.22      129.45      7.49 o 
   6   2   9      182.96      186.78      9.56 o 
   7   2   9       10.81       12.65      7.21 o 
   8   2   9        2.81        4.25      8.52 o 
  -8   3   9       45.64       42.30     19.82 o 
  -7   3   9       21.07       16.10      8.49 o 
  -6   3   9       16.19       11.07     10.08 o 
  -5   3   9      103.22      113.20     15.94 o 
  -4   3   9        0.91        6.64      2.64 o 
  -3   3   9      362.92      432.53     10.12 o 
  -2   3   9     1402.90     1606.78     23.68 o 
  -1   3   9      686.07      707.27     11.53 o 
   0   3   9      398.78      424.29      9.08 o 
   1   3   9      134.75      157.18      7.66 o 
   2   3   9     1849.79     1913.34     32.01 o 
   3   3   9        0.55        4.57      2.30 o 
   4   3   9        8.96        3.46      2.99 o 
   5   3   9       93.20       84.49      6.21 o 
   6   3   9        1.62       -1.15      4.03 o 
   7   3   9        5.22       15.33      7.87 o 
   8   3   9        0.04       14.86     22.86 o 
  -8   4   9        2.13       -6.97     10.19 o 
  -7   4   9        0.29        8.54      8.25 o 
  -6   4   9        0.25        7.45      6.67 o 
  -5   4   9        0.42       10.87      5.55 o 
  -4   4   9        8.01        7.84      3.68 o 
  -3   4   9       14.54       19.03      2.93 o 
  -2   4   9       94.91       95.87      3.99 o 
  -1   4   9      367.03      338.55      6.66 o 
   0   4   9     1464.89     1636.85     27.56 o 
   1   4   9      487.40      468.61     10.82 o 
   2   4   9       11.64       13.86      2.90 o 
   3   4   9       43.48       48.41      5.22 o 
   4   4   9        1.34       -1.55      2.91 o 
   5   4   9       53.46       52.40      6.44 o 
   6   4   9        0.47        3.32      4.22 o 
   7   4   9        5.04        8.92      7.43 o 
   8   4   9        3.98       26.45     12.28 o 
  -8   5   9       12.14        7.83     18.55 o 
  -7   5   9       31.17       28.90     10.21 o 
  -6   5   9       24.39       31.79     13.20 o 
  -5   5   9        2.01        0.87      5.45 o 
  -4   5   9        0.73       -2.02      3.70 o 
  -3   5   9       24.10       33.83      4.54 o 
  -2   5   9      106.54      143.29      6.57 o 
  -1   5   9       74.51       88.86      3.99 o 
   0   5   9      237.92      243.67     10.87 o 
   1   5   9       74.94       78.09      4.82 o 
   2   5   9      423.76      403.84     10.97 o 
   3   5   9       26.29       22.19      3.76 o 
   4   5   9       12.30        7.92      4.20 o 
   5   5   9       10.53        4.46      4.39 o 
   6   5   9        3.97        4.36      5.01 o 
   7   5   9       15.39        6.32     10.62 o 
  -7   6   9        5.93        7.57     12.65 o 
  -6   6   9       14.51       25.35     29.12 o 
  -5   6   9      209.94      214.57     23.49 o 
  -4   6   9       12.81       10.12      6.19 o 
  -3   6   9      320.05      283.44     12.91 o 
  -2   6   9        7.42        5.88      3.00 o 
  -1   6   9      182.12      188.96      8.21 o 
   0   6   9       60.42       49.85      4.41 o 
   1   6   9       11.96        8.79      3.27 o 
   2   6   9        9.59        7.22      3.90 o 
   3   6   9      337.81      393.28     17.26 o 
   4   6   9       18.44       24.93      6.01 o 
   5   6   9       86.23       79.47      7.73 o 
   6   6   9        1.53       10.67      6.49 o 
   7   6   9       11.49       15.30      9.63 o 
  -7   7   9        0.00       -4.19     18.58 o 
  -6   7   9        0.01       11.02     12.27 o 
  -5   7   9        5.44       -4.14     10.58 o 
  -4   7   9        0.57        0.89      7.53 o 
  -3   7   9      137.61      155.63     11.09 o 
  -2   7   9        0.16       -0.93      4.13 o 
  -1   7   9       57.32       56.57      5.11 o 
   0   7   9        1.20        4.41      3.33 o 
   1   7   9        0.18        4.49      3.52 o 
   2   7   9      136.61      139.62      8.18 o 
   3   7   9      113.60      112.46      9.05 o 
   4   7   9        4.34        1.31      5.18 o 
   5   7   9       18.22       15.69      6.73 o 
   6   7   9        1.30        1.17      8.16 o 
  -6   8   9        2.97        7.09     13.39 o 
  -5   8   9        3.54       33.31     13.64 o 
  -4   8   9        2.66        2.34      8.95 o 
  -3   8   9        5.71       11.91      5.84 o 
  -2   8   9        1.06       -3.50      4.75 o 
  -1   8   9       78.24       63.77      7.12 o 
   0   8   9       20.06        9.66      6.37 o 
   1   8   9       80.89       78.27     10.08 o 
   2   8   9       16.95       24.74      5.48 o 
   3   8   9       69.56       65.49      9.42 o 
   4   8   9        0.66        5.21      6.31 o 
   5   8   9        7.54       21.74     10.94 o 
  -5   9   9        0.20       19.03     14.60 o 
  -4   9   9        4.30       -8.70     12.65 o 
  -3   9   9       11.18       20.02      8.57 o 
  -2   9   9        6.49       17.50      7.61 o 
  -1   9   9       40.74       34.01      7.96 o 
   0   9   9        8.52        9.47      6.79 o 
   1   9   9       90.55       77.81      8.67 o 
   2   9   9       48.68       65.91      9.11 o 
   3   9   9        0.02       13.38      7.58 o 
   4   9   9        0.88        9.83      9.71 o 
  -3  10   9        1.06       -5.94     11.90 o 
  -2  10   9        1.04       -4.76      9.90 o 
  -1  10   9       12.59       -7.19      9.18 o 
   0  10   9       10.21       17.43      9.38 o 
   1  10   9        0.00       16.44     10.25 o 
   2  10   9        0.00        4.50      8.61 o 
   3  10   9        4.24       -0.29      8.65 o 
  -9   0  10       26.10       13.18     27.91 o 
  -8   0  10       29.20       36.34     15.11 o 
  -7   0  10       34.09       34.71     12.90 o 
  -6   0  10      272.60      242.50     23.60 o 
  -5   0  10        5.90       -1.75      4.47 o 
  -4   0  10        1.33        2.50      3.15 o 
  -3   0  10       38.57       26.16      4.35 o 
  -2   0  10      405.18      321.59      7.66 o 
  -1   0  10     6192.56     6194.58    127.36 o 
   0   0  10      314.58      302.32      8.25 o 
   1   0  10     1186.03     1267.90     31.38 o 
   2   0  10      973.96      962.31     25.68 o 
   3   0  10       18.84       12.08      4.83 o 
   4   0  10      341.15      361.33     14.54 o 
   5   0  10      727.96      720.27     23.73 o 
   6   0  10       21.43       29.47      8.16 o 
   7   0  10        0.56        9.45      8.80 o 
   8   0  10       10.04       32.27     14.49 o 
  -9   1  10        2.57       10.34     19.31 o 
  -8   1  10        2.09       10.26     11.34 o 
  -7   1  10       22.93       27.12      7.34 o 
  -6   1  10      140.20      140.82     10.82 o 
  -5   1  10        1.65       15.22      4.26 o 
  -4   1  10      163.81      152.06      6.76 o 
  -3   1  10      251.38      201.57      4.05 o 
  -2   1  10      808.25      796.40     11.45 o 
  -1   1  10      235.89      196.10      4.50 o 
   0   1  10     1283.21     1350.37     21.02 o 
   1   1  10       41.23       42.97      2.43 o 
   2   1  10      395.90      374.19      8.47 o 
   3   1  10       79.28       64.99      5.93 o 
   4   1  10       61.65       67.93      6.14 o 
   5   1  10        5.52        0.26      4.43 o 
   6   1  10       45.39       42.57      5.56 o 
   7   1  10        0.05       -8.24      6.90 o 
   8   1  10        2.07        6.86     21.57 o 
  -8   2  10        1.30        6.60      9.03 o 
  -7   2  10       14.87        5.50      6.30 o 
  -6   2  10       27.19       14.26      8.00 o 
  -5   2  10       34.58       25.09      4.46 o 
  -4   2  10      410.72      373.60      9.61 o 
  -3   2  10      112.89      109.41      3.98 o 
  -2   2  10     1131.43     1292.32     20.14 o 
  -1   2  10      109.70      125.99      4.52 o 
   0   2  10       45.57       25.88      1.93 o 
   1   2  10      177.27      128.18      4.06 o 
   2   2  10     2070.34     2264.99     37.02 o 
   3   2  10      127.56      132.23      5.67 o 
   4   2  10       43.31       37.89      4.70 o 
   5   2  10       81.18       78.48      6.12 o 
   6   2  10        1.31        8.60      4.05 o 
   7   2  10       23.14       41.83     15.10 o 
   8   2  10        0.05        8.76      9.59 o 
  -8   3  10        1.68       14.04     12.84 o 
  -7   3  10        4.10        0.65      7.30 o 
  -6   3  10       86.27       86.85      9.91 o 
  -5   3  10       64.40       83.22      8.73 o 
  -4   3  10       19.99       16.89      3.51 o 
  -3   3  10        0.05        4.01      2.16 o 
  -2   3  10     3737.33     3953.06     54.99 o 
  -1   3  10      229.89      309.91      6.56 o 
   0   3  10     2295.15     2236.43     34.58 o 
   1   3  10       39.60       28.83      3.56 o 
   2   3  10      345.34      380.06     10.44 o 
   3   3  10      153.52      149.59      5.89 o 
   4   3  10        1.51       -0.36      2.62 o 
   5   3  10       54.49       56.91      5.38 o 
   6   3  10        5.03       -3.46      4.05 o 
   7   3  10        0.06        3.11      7.58 o 
   8   3  10        1.06        8.13      9.41 o 
  -8   4  10        1.17        8.17     12.49 o 
  -7   4  10       22.18       13.21     10.89 o 
  -6   4  10       11.68        7.50      6.60 o 
  -5   4  10       50.80       67.75     12.75 o 
  -4   4  10       81.29       75.86      5.73 o 
  -3   4  10        2.05        5.16      2.74 o 
  -2   4  10      103.72      104.64      3.96 o 
  -1   4  10      632.84      608.08     11.06 o 
   0   4  10      555.48      582.71     11.26 o 
   1   4  10      105.20      121.38      5.24 o 
   2   4  10      141.73      134.15      6.10 o 
   3   4  10        2.00        4.00      2.72 o 
   4   4  10       26.62       13.93      3.55 o 
   5   4  10        0.05       -1.61      3.60 o 
   6   4  10        2.58       -1.06      4.31 o 
   7   4  10        1.63        3.92      9.86 o 
   8   4  10        4.39        6.91     10.36 o 
  -8   5  10        2.44        5.09     12.72 o 
  -7   5  10       44.71       40.62     12.97 o 
  -6   5  10       30.55       27.23     10.37 o 
  -5   5  10      178.02      184.05     15.33 o 
  -4   5  10       22.66       20.87      5.52 o 
  -3   5  10      141.55      109.74      6.10 o 
  -2   5  10       12.84       11.63      2.45 o 
  -1   5  10      419.52      386.93      8.17 o 
   0   5  10       17.37       27.08      3.06 o 
   1   5  10       97.87      119.06      5.77 o 
   2   5  10      195.12      196.46      8.61 o 
   3   5  10       28.87       30.44      4.29 o 
   4   5  10      144.27      158.75      8.77 o 
   5   5  10       12.46       16.54      4.88 o 
   6   5  10        0.19       -2.04      5.01 o 
   7   5  10        3.73        8.53     12.82 o 
  -7   6  10        1.89        4.59     12.36 o 
  -6   6  10        1.06       17.68     11.80 o 
  -5   6  10       69.82       75.62     19.27 o 
  -4   6  10        0.10       -5.76      6.34 o 
  -3   6  10        1.27        4.22      4.27 o 
  -2   6  10       51.02       72.11      5.89 o 
  -1   6  10        1.25        3.54      2.74 o 
   0   6  10       10.47       10.92      3.09 o 
   1   6  10        6.18       -0.44      2.87 o 
   2   6  10      348.36      316.57     12.43 o 
   3   6  10       61.14       67.04      6.00 o 
   4   6  10        0.46       12.72      4.83 o 
   5   6  10        0.78        1.05      5.47 o 
   6   6  10       13.82       15.72      6.92 o 
   7   6  10        0.13        3.30      8.70 o 
  -6   7  10       10.28       -0.28     11.91 o 
  -5   7  10        0.08       -1.55     10.02 o 
  -4   7  10        0.21        2.53      6.14 o 
  -3   7  10       66.11       44.41      7.03 o 
  -2   7  10       12.66       10.87      5.01 o 
  -1   7  10        1.24       -0.89      4.39 o 
   0   7  10        0.08        0.33      3.86 o 
   1   7  10       22.35       17.71      3.98 o 
   2   7  10       21.71       27.33      4.69 o 
   3   7  10       97.55       63.01     11.08 o 
   4   7  10        3.42        3.61      5.51 o 
   5   7  10       29.33       34.86      7.59 o 
   6   7  10        0.29        8.49      9.99 o 
  -6   8  10        6.76       -0.71     12.87 o 
  -5   8  10        0.03       -4.14     11.15 o 
  -4   8  10        1.75        2.18      8.46 o 
  -3   8  10        0.12        5.42      6.47 o 
  -2   8  10       71.88       85.82      9.03 o 
  -1   8  10      104.80      119.08      9.29 o 
   0   8  10        5.39        5.45      4.64 o 
   1   8  10        4.32        8.74      4.92 o 
   2   8  10       98.76       93.00      7.69 o 
   3   8  10        6.39       13.94      6.58 o 
   4   8  10        4.79        9.79      7.31 o 
   5   8  10        0.46        5.86      9.83 o 
  -5   9  10        5.03       11.91     13.84 o 
  -4   9  10        7.63        8.34     11.03 o 
  -3   9  10       17.27       20.21      8.03 o 
  -2   9  10        0.09        2.93      7.35 o 
  -1   9  10       73.96       89.69     10.27 o 
   0   9  10        4.26        0.50      6.41 o 
   1   9  10       48.65       51.68      7.91 o 
   2   9  10        0.14        5.36      6.97 o 
   3   9  10       14.48       13.71      7.92 o 
   4   9  10        1.19        4.08      9.94 o 
  -3  10  10        8.73       15.20     12.21 o 
  -2  10  10       11.81       -3.19     10.43 o 
  -1  10  10        8.54       11.35     11.22 o 
   0  10  10        1.11       -4.60      8.94 o 
   1  10  10        6.21       10.67      9.61 o 
   2  10  10        0.53        9.85     10.15 o 
   3  10  10        2.73       -4.24      9.08 o 
  -9   1  11        1.64        9.57     20.07 o 
  -8   1  11       15.63       18.30     12.18 o 
  -7   1  11        9.04       14.35      6.99 o 
  -6   1  11      116.88      113.98      9.86 o 
  -5   1  11       87.36       86.08      6.18 o 
  -4   1  11      277.52      309.16      8.86 o 
  -3   1  11        6.01        5.85      1.24 o 
  -2   1  11       80.06       81.40      3.61 o 
  -1   1  11     2008.16     1991.66     30.19 o 
   0   1  11      681.80      680.34     11.55 o 
   1   1  11        3.79        6.66      1.65 o 
   2   1  11       48.63       60.02      3.56 o 
   3   1  11      999.03     1105.90     21.36 o 
   4   1  11       10.98       12.79      3.40 o 
   5   1  11        1.78        7.87      3.97 o 
   6   1  11        0.07        0.31      4.01 o 
   7   1  11        1.18        8.69      8.20 o 
   8   1  11        0.02        7.33     13.22 o 
  -8   2  11        5.13        7.89     11.62 o 
  -7   2  11        0.66        5.84      6.68 o 
  -6   2  11        4.22       -4.80      6.07 o 
  -5   2  11      332.73      366.21     27.05 o 
  -4   2  11      110.21      129.20      6.77 o 
  -3   2  11        4.57       18.38      1.97 o 
  -2   2  11      284.46      291.55      6.27 o 
  -1   2  11      513.59      490.47      9.20 o 
   0   2  11      171.06      196.37      5.10 o 
   1   2  11      274.43      255.99      6.45 o 
   2   2  11       11.64        5.87      2.05 o 
   3   2  11       34.24       22.91      3.03 o 
   4   2  11       21.50       19.19      3.17 o 
   5   2  11       86.99       97.60      6.39 o 
   6   2  11       62.13       58.25      6.21 o 
   7   2  11        0.17        4.07      8.21 o 
   8   2  11        8.53       10.34     11.88 o 
  -8   3  11        0.67       -6.02     10.69 o 
  -7   3  11        2.26        9.08     10.38 o 
  -6   3  11       11.40       12.92      6.64 o 
  -5   3  11        1.20        1.11      5.28 o 
  -4   3  11        6.23        6.83      3.74 o 
  -3   3  11      409.29      385.24      8.56 o 
  -2   3  11      859.88      925.08     14.80 o 
  -1   3  11        7.58        6.70      1.86 o 
   0   3  11      534.08      476.83      9.22 o 
   1   3  11      315.82      255.86      9.08 o 
   2   3  11      248.70      220.00      6.90 o 
   3   3  11       87.95      104.85      5.10 o 
   4   3  11       10.91       12.42      3.25 o 
   5   3  11       35.52       30.25      4.53 o 
   6   3  11       27.69       24.97      5.29 o 
   7   3  11       10.10       14.59      8.99 o 
   8   3  11        0.28       13.19     11.53 o 
  -8   4  11        0.15        4.78     11.82 o 
  -7   4  11        6.85       -3.33     10.02 o 
  -6   4  11       54.35       53.29     12.91 o 
  -5   4  11        9.66       19.53      6.35 o 
  -4   4  11      122.64      133.30      8.16 o 
  -3   4  11       24.41       17.00      3.18 o 
  -2   4  11      323.96      332.96      7.28 o 
  -1   4  11      182.78      204.68      5.57 o 
   0   4  11      139.10      143.07      4.57 o 
   1   4  11        5.26        7.57      2.66 o 
   2   4  11      307.66      325.83      9.62 o 
   3   4  11       59.18       50.66      4.46 o 
   4   4  11        0.56        2.61      2.95 o 
   5   4  11       12.60        3.85      3.86 o 
   6   4  11        1.12        2.36      4.53 o 
   7   4  11        9.45       23.76      9.11 o 
  -8   5  11       10.44       15.66     13.01 o 
  -7   5  11       31.27       19.47     13.02 o 
  -6   5  11        2.36        8.46      8.31 o 
  -5   5  11        0.15        2.28      7.68 o 
  -4   5  11      107.63       90.14      8.25 o 
  -3   5  11        7.29       10.97      3.37 o 
  -2   5  11       98.03       89.44      4.67 o 
  -1   5  11        3.29        1.25      2.15 o 
   0   5  11        6.32        6.37      2.57 o 
   1   5  11      690.95      772.10     16.56 o 
   2   5  11       27.84       15.71      3.47 o 
   3   5  11       37.77       45.12      4.90 o 
   4   5  11       81.25       71.06      8.18 o 
   5   5  11        9.47       10.10      4.61 o 
   6   5  11       17.55       21.80      5.87 o 
   7   5  11        1.57       -7.49      8.70 o 
  -7   6  11        0.01       -2.57     12.44 o 
  -6   6  11        2.37       -2.46     10.58 o 
  -5   6  11       48.29       68.70     15.48 o 
  -4   6  11        0.19       -1.09      6.56 o 
  -3   6  11       44.28       42.05      6.32 o 
  -2   6  11        3.31       -0.22      3.69 o 
  -1   6  11        9.32        9.59      4.57 o 
   0   6  11        1.10       12.11      4.20 o 
   1   6  11       33.13       30.33      4.65 o 
   2   6  11       68.54       87.56      6.38 o 
   3   6  11       20.98       20.57      4.61 o 
   4   6  11        0.01        2.17      4.34 o 
   5   6  11       56.13       47.37      7.46 o 
   6   6  11        3.40       12.73      7.16 o 
   7   6  11        4.20       -4.21      9.20 o 
  -6   7  11       15.07       24.05     25.16 o 
  -5   7  11       31.05       29.65     13.18 o 
  -4   7  11       51.59       38.56      8.82 o 
  -3   7  11       61.55       46.79      7.44 o 
  -2   7  11      105.77      140.53     15.31 o 
  -1   7  11      114.65      111.14      9.78 o 
   0   7  11       11.38        0.58      4.02 o 
   1   7  11       14.76       10.97      4.00 o 
   2   7  11        0.33       -5.95      3.97 o 
   3   7  11       17.28       22.10      5.97 o 
   4   7  11       70.78       74.63      9.01 o 
   5   7  11        3.60        1.76      6.24 o 
   6   7  11        0.58        0.45      9.67 o 
  -6   8  11        2.17        6.31     20.98 o 
  -5   8  11       22.42        4.79     12.57 o 
  -4   8  11        1.59        1.25      8.61 o 
  -3   8  11        0.04        3.11      7.57 o 
  -2   8  11        0.70        3.33      5.25 o 
  -1   8  11        1.36        1.53      4.63 o 
   0   8  11        2.17        6.15      5.03 o 
   1   8  11       47.35       55.05      6.46 o 
   2   8  11        9.41       14.16      4.97 o 
   3   8  11       25.72       26.64      7.25 o 
   4   8  11        1.87        9.79     10.41 o 
   5   8  11        5.26       -0.19      9.97 o 
  -4   9  11        5.46       -5.55      9.89 o 
  -3   9  11        4.20       -6.68      7.25 o 
  -2   9  11        9.96        8.01      7.82 o 
  -1   9  11       19.28       11.34      6.87 o 
   0   9  11       45.31       42.13      8.53 o 
   1   9  11       22.41       19.64      7.19 o 
   2   9  11        2.46        2.24      7.20 o 
   3   9  11        0.12        3.69      7.99 o 
   4   9  11        0.21       13.76     10.96 o 
  -3  10  11        4.44        3.03     10.76 o 
  -2  10  11        2.52       17.52     11.68 o 
  -1  10  11        6.68       17.38     10.54 o 
   0  10  11        2.46        0.69      8.94 o 
   1  10  11        1.69       11.36      9.16 o 
   2  10  11        0.11        5.71      9.37 o 
  -9   0  12        7.30      -18.81     24.46 o 
  -8   0  12       14.11        5.40     12.58 o 
  -7   0  12       50.36       49.57     16.93 o 
  -6   0  12        0.06       -1.56      8.68 o 
  -5   0  12        0.01       -1.68      5.11 o 
  -4   0  12       38.02       33.07      7.45 o 
  -3   0  12      380.97      402.66     11.61 o 
  -2   0  12       50.73       78.43      3.64 o 
  -1   0  12      374.32      433.20     12.34 o 
   0   0  12      119.61       99.77      4.98 o 
   1   0  12      615.31      614.98     17.31 o 
   2   0  12      319.10      301.48     12.24 o 
   3   0  12      564.83      614.77     19.39 o 
   4   0  12      348.84      354.98     15.00 o 
   5   0  12       22.83       19.67      5.47 o 
   6   0  12      137.21      151.93     21.64 o 
   7   0  12        1.70       21.33     13.69 o 
   8   0  12        0.00        9.04     13.75 o 
  -8   1  12        0.76       -1.91     10.93 o 
  -7   1  12        0.00       -8.08      7.40 o 
  -6   1  12       26.56       15.16      5.89 o 
  -5   1  12       17.48       18.75      6.51 o 
  -4   1  12       14.33       14.80      2.95 o 
  -3   1  12        0.02       -1.11      1.17 o 
  -2   1  12       10.60       20.54      2.06 o 
  -1   1  12     2089.29     2229.80     33.80 o 
   0   1  12       73.23       86.04      2.96 o 
   1   1  12      344.52      390.87      7.90 o 
   2   1  12      449.53      513.35     10.85 o 
   3   1  12      527.04      525.43     12.27 o 
   4   1  12        0.26       -2.88      3.33 o 
   5   1  12      234.43      249.64     16.76 o 
   6   1  12        9.83       17.46      4.76 o 
   7   1  12        0.15        2.35      6.85 o 
   8   1  12        4.38       16.13     17.66 o 
  -8   2  12        0.55       -3.73     17.67 o 
  -7   2  12        0.01       -3.86      7.28 o 
  -6   2  12        1.05       -0.65      5.93 o 
  -5   2  12       41.62       74.23      8.22 o 
  -4   2  12      139.78      148.68     11.38 o 
  -3   2  12      847.17      776.18     14.53 o 
  -2   2  12       87.57      107.40      3.87 o 
  -1   2  12      489.64      442.26     11.63 o 
   0   2  12       80.17       98.71      4.79 o 
   1   2  12     1342.65     1327.47     22.70 o 
   2   2  12       27.79       44.85      3.29 o 
   3   2  12       54.64       60.30      4.21 o 
   4   2  12      257.51      289.41      9.74 o 
   5   2  12      121.39      122.64      7.92 o 
   6   2  12        0.82        2.85      4.35 o 
   7   2  12        1.84       -1.27      7.32 o 
   8   2  12        2.84       -4.67      9.57 o 
  -8   3  12        0.24      -14.42     15.78 o 
  -7   3  12        0.01       10.62     10.15 o 
  -6   3  12       30.40       36.41      9.22 o 
  -5   3  12      146.75      152.10     15.94 o 
  -4   3  12        3.67        5.62      3.37 o 
  -3   3  12       59.86       48.87      3.58 o 
  -2   3  12       32.42       17.10      2.35 o 
  -1   3  12       62.19       46.27      2.79 o 
   0   3  12      219.81      267.56      6.74 o 
   1   3  12        7.83       10.14      2.28 o 
   2   3  12      530.45      491.01     12.00 o 
   3   3  12        0.17        3.82      2.53 o 
   4   3  12        1.31        1.47      2.97 o 
   5   3  12       81.61       75.73      6.57 o 
   6   3  12       17.22       13.14      4.99 o 
   7   3  12       17.15        7.52      7.03 o 
   8   3  12        5.48       14.87     16.08 o 
  -8   4  12        1.07        5.45     12.12 o 
  -7   4  12        0.22       -0.64     10.71 o 
  -6   4  12        3.26       -8.16      6.94 o 
  -5   4  12       63.35       55.97     11.92 o 
  -4   4  12       29.12       29.89      4.91 o 
  -3   4  12       61.32       54.03      6.36 o 
  -2   4  12       99.91      108.72      4.70 o 
  -1   4  12      995.61     1147.40     18.85 o 
   0   4  12      759.57      735.62     13.02 o 
   1   4  12     1316.63     1379.55     27.12 o 
   2   4  12       60.97       52.42      4.60 o 
   3   4  12       56.67       50.37      4.43 o 
   4   4  12       89.14       77.90      7.07 o 
   5   4  12       13.14        5.90      4.16 o 
   6   4  12        1.48        6.14      5.95 o 
   7   4  12        0.11       16.22     10.30 o 
  -7   5  12        6.92        7.23      9.67 o 
  -6   5  12       45.94       28.38      9.99 o 
  -5   5  12       38.48       31.97      9.91 o 
  -4   5  12       10.14        0.32      5.11 o 
  -3   5  12        6.49        7.35      3.76 o 
  -2   5  12       63.65       70.45      5.90 o 
  -1   5  12        2.45        2.60      2.31 o 
   0   5  12        8.56        3.49      2.42 o 
   1   5  12      185.14      179.53      8.61 o 
   2   5  12      299.19      290.46     10.25 o 
   3   5  12        0.26        1.24      3.36 o 
   4   5  12        5.88       10.75      4.61 o 
   5   5  12        1.13        3.52      4.71 o 
   6   5  12        1.65       10.80      5.50 o 
   7   5  12        2.75       13.27      9.81 o 
  -7   6  12        2.06        4.52     12.23 o 
  -6   6  12        0.00       13.88     12.26 o 
  -5   6  12        0.14       -6.97      9.55 o 
  -4   6  12        3.47        1.85      5.70 o 
  -3   6  12       99.83       92.05      9.69 o 
  -2   6  12        5.55        6.54      3.90 o 
  -1   6  12       54.88       49.71      6.50 o 
   0   6  12        0.09        4.40      3.29 o 
   1   6  12       85.42       94.23      6.36 o 
   2   6  12       70.01       84.99      6.33 o 
   3   6  12        0.02        0.87      3.98 o 
   4   6  12       33.13       32.99      5.85 o 
   5   6  12        8.40       -3.27      5.45 o 
   6   6  12       16.90       12.38      6.78 o 
  -6   7  12        0.00       10.37     12.35 o 
  -5   7  12        1.45        2.51     14.77 o 
  -4   7  12       28.78       36.39     15.35 o 
  -3   7  12        6.30        5.19      6.45 o 
  -2   7  12        6.92       13.66      5.19 o 
  -1   7  12       17.38       20.64      4.94 o 
   0   7  12       12.52        7.34      6.22 o 
   1   7  12       26.32       26.02      4.76 o 
   2   7  12        7.44        7.70      6.75 o 
   3   7  12        0.41        8.59      5.27 o 
   4   7  12        0.33        4.09      6.18 o 
   5   7  12       30.47       25.98      8.19 o 
   6   7  12        0.01        4.84     10.10 o 
  -5   8  12        3.50       16.62     12.65 o 
  -4   8  12       32.97       31.59     13.92 o 
  -3   8  12       18.27       38.58      8.53 o 
  -2   8  12       51.11       47.39     12.38 o 
  -1   8  12       26.00       19.57      5.94 o 
   0   8  12        0.63        4.13      4.83 o 
   1   8  12      147.30      124.65      9.38 o 
   2   8  12       12.65       23.55      5.91 o 
   3   8  12        6.24        9.33      8.98 o 
   4   8  12        5.83        0.56      9.19 o 
   5   8  12        3.03        5.99     10.73 o 
  -4   9  12       12.52        5.42     12.89 o 
  -3   9  12        2.39       -8.71      7.27 o 
  -2   9  12        0.12       11.10      7.40 o 
  -1   9  12       21.40       18.33      8.03 o 
   0   9  12       11.47       11.46      8.23 o 
   1   9  12        0.20        3.54      7.41 o 
   2   9  12       43.07       62.60     10.98 o 
   3   9  12        1.79        1.35      8.41 o 
   4   9  12        0.62        9.04     10.93 o 
  -3  10  12        4.40        4.72     10.66 o 
  -2  10  12        0.00        3.30     11.16 o 
  -1  10  12        0.01        4.36     10.46 o 
   0  10  12        0.56        2.29      8.54 o 
   1  10  12        0.53        4.23      8.63 o 
   2  10  12        0.89        3.20     10.22 o 
  -8   1  13        2.02       18.50     17.68 o 
  -7   1  13       21.61       12.45      8.24 o 
  -6   1  13       27.87       36.51      8.86 o 
  -5   1  13       10.14       10.02      4.56 o 
  -4   1  13      217.81      240.69      8.10 o 
  -3   1  13      204.71      206.36      5.18 o 
  -2   1  13     1521.88     1441.63     23.18 o 
  -1   1  13      502.10      487.01      9.15 o 
   0   1  13       63.97       82.70      4.39 o 
   1   1  13      417.87      452.13      8.95 o 
   2   1  13       66.11       62.49      3.97 o 
   3   1  13      174.63      170.99      6.87 o 
   4   1  13       20.40       19.18      4.88 o 
   5   1  13      272.37      279.36     13.14 o 
   6   1  13       11.95       11.96      4.78 o 
   7   1  13        1.11       16.34      7.13 o 
   8   1  13        0.57        2.45      9.25 o 
  -8   2  13        1.31        1.40     18.02 o 
  -7   2  13        1.88        6.33     14.44 o 
  -6   2  13       13.34       -0.23      5.98 o 
  -5   2  13      112.81      116.32      9.46 o 
  -4   2  13       88.98      100.41      7.39 o 
  -3   2  13       45.40       67.41      3.76 o 
  -2   2  13      254.49      265.02      5.77 o 
  -1   2  13      112.23      146.29      4.53 o 
   0   2  13     1920.05     1905.50     31.25 o 
   1   2  13       90.35       82.50      4.27 o 
   2   2  13      103.70      107.45      4.88 o 
   3   2  13       13.25        6.21      2.53 o 
   4   2  13       10.73        4.94      3.09 o 
   5   2  13        0.00        2.09      3.78 o 
   6   2  13        1.72        2.42      4.34 o 
   7   2  13       23.17       16.23      8.03 o 
   8   2  13        6.39       26.67     11.03 o 
  -8   3  13        7.10       16.58     19.29 o 
  -7   3  13       24.23       20.93     11.41 o 
  -6   3  13       47.04       36.54     15.19 o 
  -5   3  13      186.94      210.35     14.19 o 
  -4   3  13       53.92       58.06      7.92 o 
  -3   3  13      528.37      563.63     11.52 o 
  -2   3  13       66.17       71.80      4.13 o 
  -1   3  13      113.07      110.51      6.81 o 
   0   3  13       25.89       26.44      2.05 o 
   1   3  13      825.74      884.88     17.43 o 
   2   3  13       50.06       52.91      3.68 o 
   3   3  13       24.34       28.77      4.47 o 
   4   3  13       10.21        9.29      3.41 o 
   5   3  13        0.04        3.63      3.64 o 
   6   3  13       12.30        7.67      5.04 o 
   7   3  13        0.34       -1.58      9.91 o 
  -8   4  13        1.86       23.53     13.64 o 
  -7   4  13        2.52       -4.38      9.62 o 
  -6   4  13       36.60       23.41     12.80 o 
  -5   4  13        2.51        5.48      7.08 o 
  -4   4  13       26.26       32.07      6.88 o 
  -3   4  13       23.80       15.35      3.43 o 
  -2   4  13      323.77      326.30      8.23 o 
  -1   4  13      115.04      144.15      6.16 o 
   0   4  13        6.68        6.24      2.40 o 
   1   4  13      271.23      271.52      9.00 o 
   2   4  13      228.75      257.57      9.57 o 
   3   4  13        3.72        1.45      3.20 o 
   4   4  13       38.35       47.09      4.87 o 
   5   4  13        4.45       16.67      5.69 o 
   6   4  13        0.82        4.59      5.04 o 
   7   4  13        0.05        7.53     11.66 o 
  -7   5  13        6.87      -12.84      8.89 o 
  -6   5  13        1.27        6.27      8.87 o 
  -5   5  13       27.92       17.51     12.62 o 
  -4   5  13        3.36        8.16      6.16 o 
  -3   5  13      163.04      176.70      8.01 o 
  -2   5  13      158.24      163.01      7.63 o 
  -1   5  13       14.36       15.61      2.88 o 
   0   5  13      113.57      122.64     11.42 o 
   1   5  13        8.42        8.54      2.94 o 
   2   5  13       27.73       27.97      6.26 o 
   3   5  13        9.86        9.31      3.67 o 
   4   5  13        0.83       -2.90      3.94 o 
   5   5  13       28.95       29.38      6.43 o 
   6   5  13       23.47       16.40      5.86 o 
   7   5  13        0.09        6.06     10.61 o 
  -7   6  13        0.03       11.81     13.60 o 
  -6   6  13        3.63        8.66     11.38 o 
  -5   6  13        7.40       19.05     19.22 o 
  -4   6  13       13.88       14.58      7.98 o 
  -3   6  13       19.00       20.68      5.79 o 
  -2   6  13       56.99       70.63      7.59 o 
  -1   6  13        0.79        4.88      3.79 o 
   0   6  13      434.26      426.54     14.61 o 
   1   6  13       95.98       97.44      6.52 o 
   2   6  13       17.42       15.06      5.70 o 
   3   6  13       69.02       79.31      7.03 o 
   4   6  13       10.88        4.21      4.90 o 
   5   6  13        0.01       -1.51      5.40 o 
   6   6  13        0.23       -0.70      6.72 o 
  -6   7  13        0.06      -10.56     12.17 o 
  -5   7  13        5.31        2.63     11.83 o 
  -4   7  13       31.75       23.57      9.09 o 
  -3   7  13        2.46        8.18      5.47 o 
  -2   7  13        1.32        6.62      5.15 o 
  -1   7  13       81.52       97.47      8.06 o 
   0   7  13       18.32       14.03      5.02 o 
   1   7  13      100.37      112.00      7.64 o 
   2   7  13       76.76       65.27      7.09 o 
   3   7  13       49.69       53.93      7.11 o 
   4   7  13        6.76        1.83      5.68 o 
   5   7  13        2.50       12.74      8.84 o 
   6   7  13        3.33        0.50      9.52 o 
  -5   8  13        0.22       12.11     18.87 o 
  -4   8  13        3.64        0.95     11.26 o 
  -3   8  13       12.00       11.61      7.35 o 
  -2   8  13       20.04        8.87      5.57 o 
  -1   8  13        0.08        2.39      5.55 o 
   0   8  13        9.25        9.87      5.02 o 
   1   8  13       18.18       10.44      5.09 o 
   2   8  13       35.92       35.42      6.57 o 
   3   8  13        2.15       18.31      7.74 o 
   4   8  13        3.58       16.28      9.97 o 
   5   8  13        4.47       -2.05      9.39 o 
  -4   9  13        0.00       -3.44     11.85 o 
  -3   9  13        9.91       -0.06      8.59 o 
  -2   9  13        0.03        7.86      7.52 o 
  -1   9  13        0.26       -3.69      6.74 o 
   0   9  13        3.79        6.00      7.86 o 
   1   9  13        4.03        2.65      7.72 o 
   2   9  13        3.12        9.82      8.45 o 
   3   9  13        0.04        3.28      7.87 o 
   4   9  13        1.87        4.50     10.30 o 
  -2  10  13       38.71       27.73     12.15 o 
  -1  10  13        0.69        3.19     10.30 o 
   0  10  13        4.21      -11.76      7.84 o 
   1  10  13        0.64        8.39      9.14 o 
   2  10  13        1.13        6.84     13.45 o 
  -8   0  14        0.74       -9.99     12.53 o 
  -7   0  14       56.84       46.58     15.07 o 
  -6   0  14        0.74        2.71     13.02 o 
  -5   0  14        0.08       -4.58      6.82 o 
  -4   0  14       98.48       85.85     14.84 o 
  -3   0  14       97.07      111.83      5.42 o 
  -2   0  14        2.90        5.83      1.97 o 
  -1   0  14      309.01      315.30     10.16 o 
   0   0  14      624.53      666.24     16.53 o 
   1   0  14     5084.61     5303.47    121.53 o 
   2   0  14      458.98      432.35     14.64 o 
   3   0  14      672.86      738.79     22.62 o 
   4   0  14       55.07       63.02      7.34 o 
   5   0  14      216.53      246.64     13.93 o 
   6   0  14       79.63       70.91     10.17 o 
   7   0  14       32.89       57.88     19.01 o 
   8   0  14        3.49        7.19     18.85 o 
  -8   1  14        0.00      -17.65     17.09 o 
  -7   1  14       12.54       -1.15      9.13 o 
  -6   1  14       38.02       57.61      9.32 o 
  -5   1  14        4.14        4.40      4.35 o 
  -4   1  14       10.87       11.96      4.28 o 
  -3   1  14      447.52      450.33      8.25 o 
  -2   1  14      358.18      374.35      7.61 o 
  -1   1  14       72.92       79.05      3.74 o 
   0   1  14      666.36      633.92     11.29 o 
   1   1  14      275.64      336.69      8.27 o 
   2   1  14       57.32       69.83      4.18 o 
   3   1  14      125.16      124.62      6.11 o 
   4   1  14        1.75        3.87      4.94 o 
   5   1  14       11.17       14.39      3.90 o 
   6   1  14       21.27       28.21      5.35 o 
   7   1  14       10.10       15.35      7.12 o 
   8   1  14        3.14        4.77     10.22 o 
  -8   2  14        5.69       24.10     20.33 o 
  -7   2  14        0.81        4.49     13.94 o 
  -6   2  14        0.04       18.55      8.56 o 
  -5   2  14       65.32       75.48      7.38 o 
  -4   2  14        8.75        8.51      3.77 o 
  -3   2  14      101.01      106.48      4.53 o 
  -2   2  14       26.80       28.16      2.91 o 
  -1   2  14       42.83       22.26      2.83 o 
   0   2  14       24.89       35.25      3.20 o 
   1   2  14        2.24        4.80      1.71 o 
   2   2  14       69.64       63.41      4.00 o 
   3   2  14      184.71      179.33      7.01 o 
   4   2  14        0.56        0.70      3.16 o 
   5   2  14       22.28       23.85      4.46 o 
   6   2  14        1.68        1.66      5.24 o 
   7   2  14        0.07       12.42      6.53 o 
   8   2  14        4.80       12.23     11.64 o 
  -8   3  14        4.08        8.44     18.30 o 
  -7   3  14        4.27       13.54      9.91 o 
  -6   3  14        0.08        6.70      7.71 o 
  -5   3  14      157.56      175.37     20.70 o 
  -4   3  14       13.88        8.64      4.59 o 
  -3   3  14       48.88       51.88      3.65 o 
  -2   3  14      356.94      394.82      8.82 o 
  -1   3  14       42.68       30.68      2.56 o 
   0   3  14      152.11      193.94      6.22 o 
   1   3  14      239.43      258.20     11.07 o 
   2   3  14        4.53        6.21      2.41 o 
   3   3  14       13.26       17.01      3.30 o 
   4   3  14       91.60       91.13      5.86 o 
   5   3  14       99.66       96.78      7.45 o 
   6   3  14       30.85       30.59      6.33 o 
   7   3  14       39.01       36.00      8.71 o 
  -8   4  14        1.86        2.72     17.93 o 
  -7   4  14        9.16        4.19     10.67 o 
  -6   4  14        0.78       -0.96      8.09 o 
  -5   4  14        0.02       -2.37      5.82 o 
  -4   4  14      230.52      304.28     16.86 o 
  -3   4  14       88.55       83.39      5.51 o 
  -2   4  14        0.92        2.72      2.48 o 
  -1   4  14      200.25      226.85      7.24 o 
   0   4  14        3.07        7.27      2.19 o 
   1   4  14        7.07       10.39      2.96 o 
   2   4  14        2.03        3.15      3.07 o 
   3   4  14       81.20       82.84      5.44 o 
   4   4  14        2.73        2.75      3.37 o 
   5   4  14       20.26        7.51      4.42 o 
   6   4  14        0.48        0.21      5.35 o 
   7   4  14        1.03        7.85      7.60 o 
  -7   5  14        9.98       17.40     10.97 o 
  -6   5  14        0.26        1.72      8.93 o 
  -5   5  14       14.70       11.11      8.54 o 
  -4   5  14        1.18       -5.60      5.65 o 
  -3   5  14        3.72        4.76      3.47 o 
  -2   5  14        0.12        2.72      2.78 o 
  -1   5  14      480.13      489.20     11.29 o 
   0   5  14       21.49       15.82      3.68 o 
   1   5  14      592.62      579.47     16.84 o 
   2   5  14      106.08       91.26      5.77 o 
   3   5  14        3.86        1.66      3.78 o 
   4   5  14        0.01        6.28      4.30 o 
   5   5  14        5.79       -1.32      4.73 o 
   6   5  14        3.51       -1.68      5.78 o 
   7   5  14        0.88       -6.97      8.84 o 
  -7   6  14        1.15       17.81     18.26 o 
  -6   6  14       60.87       45.67     14.64 o 
  -5   6  14        3.69        6.60      8.60 o 
  -4   6  14       11.02       14.04      6.31 o 
  -3   6  14       10.25       12.64      4.38 o 
  -2   6  14        0.71        3.30      3.74 o 
  -1   6  14       14.87       18.69      4.67 o 
   0   6  14        2.62       10.78      3.66 o 
   1   6  14       28.43       28.04      4.55 o 
   2   6  14        1.43        1.24      3.69 o 
   3   6  14       11.31        8.05      4.32 o 
   4   6  14        0.30        0.48      4.96 o 
   5   6  14        5.39        5.29      5.99 o 
   6   6  14        1.80       -1.11      8.48 o 
  -6   7  14        2.51       -4.93     24.47 o 
  -5   7  14        1.39        4.79     15.71 o 
  -4   7  14       14.77       14.33     24.97 o 
  -3   7  14        0.01        5.16      5.24 o 
  -2   7  14        0.92        7.12      5.20 o 
  -1   7  14       49.52       49.94      6.51 o 
   0   7  14       64.25       67.45      9.27 o 
   1   7  14        0.02        4.72      4.19 o 
   2   7  14        1.77       -1.62      4.53 o 
   3   7  14        0.06        1.76      5.09 o 
   4   7  14        4.27        7.53      6.45 o 
   5   7  14        3.47        6.86      9.18 o 
  -5   8  14        0.08        2.53     12.88 o 
  -4   8  14        2.73        2.49     10.49 o 
  -3   8  14        0.52        3.53      7.43 o 
  -2   8  14       12.81       18.88      7.57 o 
  -1   8  14        0.58        4.99      5.15 o 
   0   8  14        9.50        3.64      4.98 o 
   1   8  14        4.96        5.10      5.78 o 
   2   8  14        3.12        8.43      6.00 o 
   3   8  14        7.74        8.30     12.91 o 
   4   8  14        0.31       10.48      9.90 o 
   5   8  14        3.79        6.15     14.21 o 
  -4   9  14       16.08       28.50     29.09 o 
  -3   9  14        1.84       -6.13      9.07 o 
  -2   9  14       15.31       19.69      8.49 o 
  -1   9  14        9.33       -1.73      7.08 o 
   0   9  14        1.60       -1.67      7.84 o 
   1   9  14       31.08       31.04      9.59 o 
   2   9  14       15.21       15.02      8.45 o 
   3   9  14        1.88        6.52      9.61 o 
  -2  10  14        2.27        6.91     10.75 o 
  -1  10  14        0.28       -8.41      8.63 o 
   0  10  14        0.15       -3.86      8.02 o 
   1  10  14        2.39        0.53      9.42 o 
  -8   1  15        0.20        3.79     18.84 o 
  -7   1  15        1.67        1.55     14.53 o 
  -6   1  15        3.57       19.38      9.16 o 
  -5   1  15       11.70        7.90      4.46 o 
  -4   1  15       15.29       21.13      3.81 o 
  -3   1  15      144.11      158.82      5.78 o 
  -2   1  15     1423.73     1567.07     24.29 o 
  -1   1  15     1865.40     2000.99     32.36 o 
   0   1  15        9.60       11.33      1.58 o 
   1   1  15     1908.59     1940.37     35.61 o 
   2   1  15      197.47      193.87      8.31 o 
   3   1  15      134.77      143.22      6.62 o 
   4   1  15       74.54       81.68      6.59 o 
   5   1  15      200.05      212.01     13.51 o 
   6   1  15       15.51       22.14      5.50 o 
   7   1  15       35.91       32.48      8.45 o 
   8   1  15       10.33       12.22     11.18 o 
  -8   2  15        1.13      -23.09     16.94 o 
  -7   2  15        0.02      -13.47     14.56 o 
  -6   2  15        9.57        0.32     14.56 o 
  -5   2  15       26.12       22.71      5.96 o 
  -4   2  15      170.60      182.45     15.81 o 
  -3   2  15     1061.12     1135.53     20.43 o 
  -2   2  15      592.02      538.62     11.32 o 
  -1   2  15      904.52      918.68     16.56 o 
   0   2  15        4.20        6.22      1.94 o 
   1   2  15      338.38      371.75      8.72 o 
   2   2  15      102.01      104.95      5.81 o 
   3   2  15       47.38       53.88      4.31 o 
   4   2  15       96.17       99.81      6.33 o 
   5   2  15      196.48      186.03      8.91 o 
   6   2  15        0.21        3.54      4.57 o 
   7   2  15       35.76       36.60      7.81 o 
  -8   3  15        0.26        0.89     18.70 o 
  -7   3  15        1.20       14.76     16.00 o 
  -6   3  15       25.69       17.78      8.67 o 
  -5   3  15        8.18        6.09      6.01 o 
  -4   3  15        0.10        0.14      4.51 o 
  -3   3  15      429.59      424.68     12.95 o 
  -2   3  15        6.34       13.95      2.63 o 
  -1   3  15        2.02        3.95      2.38 o 
   0   3  15       72.91       92.65      6.24 o 
   1   3  15      147.54      181.06      9.70 o 
   2   3  15       28.38       35.35      3.33 o 
   3   3  15        0.08       -0.69      2.80 o 
   4   3  15        3.27       -0.47      3.09 o 
   5   3  15      164.75      155.04      8.99 o 
   6   3  15        4.82        4.78      5.48 o 
   7   3  15        1.12       -1.24      6.71 o 
  -8   4  15        0.24        1.21     18.85 o 
  -7   4  15        8.36       -3.68     11.12 o 
  -6   4  15        0.16       -2.42      9.62 o 
  -5   4  15       13.05        6.76      6.87 o 
  -4   4  15       50.87       63.98     10.90 o 
  -3   4  15       18.27       40.66      4.02 o 
  -2   4  15       18.09       11.85      2.80 o 
  -1   4  15       23.87       24.60      3.15 o 
   0   4  15      274.91      269.81      9.67 o 
   1   4  15      653.95      694.05     15.19 o 
   2   4  15        9.38        5.02      3.34 o 
   3   4  15       14.54       12.92      3.56 o 
   4   4  15       68.86       69.08      5.61 o 
   5   4  15       44.03       32.38      5.84 o 
   6   4  15        0.09        2.00      5.31 o 
   7   4  15        1.15        0.64      8.35 o 
  -7   5  15        0.24       12.79     12.32 o 
  -6   5  15        1.71        5.46      8.89 o 
  -5   5  15        9.31        4.66      6.72 o 
  -4   5  15        0.74       11.06      6.02 o 
  -3   5  15        1.11        4.40      3.64 o 
  -2   5  15      231.43      246.63      8.22 o 
  -1   5  15       38.42       49.67      4.09 o 
   0   5  15       30.77       41.19      4.54 o 
   1   5  15      190.31      150.57     11.91 o 
   2   5  15       64.76       70.85      5.84 o 
   3   5  15       64.33       52.15      5.19 o 
   4   5  15       38.66       39.40      6.97 o 
   5   5  15        7.92        8.50      5.98 o 
   6   5  15        1.72        1.68      6.17 o 
  -7   6  15        0.66       -3.88     13.45 o 
  -6   6  15        0.41       -7.75     11.66 o 
  -5   6  15        0.49       -3.78      9.34 o 
  -4   6  15       40.42       45.85      8.21 o 
  -3   6  15       16.87       14.28      4.69 o 
  -2   6  15      193.35      203.14      9.30 o 
  -1   6  15      131.18      127.54      7.37 o 
   0   6  15       39.00       33.40      4.81 o 
   1   6  15       83.78       89.58      7.10 o 
   2   6  15       17.73       16.17      4.79 o 
   3   6  15       23.63       28.03      5.31 o 
   4   6  15        8.72       11.80      6.08 o 
   5   6  15        1.63        0.89      6.45 o 
   6   6  15        0.66        1.91      8.52 o 
  -6   7  15        2.35       11.48     13.33 o 
  -5   7  15        0.00       -8.20     10.48 o 
  -4   7  15        0.01       -1.48     11.53 o 
  -3   7  15       55.38       49.10      7.90 o 
  -2   7  15        9.35        5.37      4.97 o 
  -1   7  15       91.54       70.47      7.47 o 
   0   7  15       69.06       97.59     10.61 o 
   1   7  15      109.39      110.95      8.63 o 
   2   7  15      120.51      104.12      9.11 o 
   3   7  15        0.27        3.66      5.87 o 
   4   7  15        6.52        9.99      7.17 o 
   5   7  15        0.09        7.07      8.99 o 
  -5   8  15        1.09      -21.05     14.03 o 
  -4   8  15        0.89        7.50     12.69 o 
  -3   8  15        0.01       10.17      8.01 o 
  -2   8  15        1.19        1.70      6.66 o 
  -1   8  15        0.36        0.99      5.76 o 
   0   8  15       43.15       55.11      8.09 o 
   1   8  15       43.22       33.18      6.88 o 
   2   8  15        1.07       -1.84      5.66 o 
   3   8  15        0.31        1.68      9.02 o 
   4   8  15        3.49       -7.20      9.43 o 
  -4   9  15        2.89       11.33     13.07 o 
  -3   9  15        0.86       -7.32     13.07 o 
  -2   9  15        4.98        4.01      8.63 o 
  -1   9  15        2.59        2.95      9.68 o 
   0   9  15       11.67        5.61      8.09 o 
   1   9  15        9.55       12.65      8.40 o 
   2   9  15        4.86        6.60     11.32 o 
   3   9  15        1.90       16.27      9.99 o 
  -1  10  15        0.02       -1.24     10.21 o 
   0  10  15        0.73        2.31      9.11 o 
   1  10  15       17.34       12.84     10.22 o 
  -8   0  16        1.39       26.42     26.63 o 
  -7   0  16        1.36        6.96     20.77 o 
  -6   0  16      149.06      157.06     19.23 o 
  -5   0  16       32.88       25.99     12.00 o 
  -4   0  16       31.84       31.56      8.11 o 
  -3   0  16      794.98      730.42     20.75 o 
  -2   0  16      243.16      267.23      8.22 o 
  -1   0  16     1165.63     1238.87     34.66 o 
   0   0  16      194.97      178.01     10.60 o 
   1   0  16      284.58      279.80     10.76 o 
   2   0  16       29.27       34.58      4.80 o 
   3   0  16      292.85      343.83     14.93 o 
   4   0  16       54.09       49.70      7.08 o 
   5   0  16       25.52       27.98      6.75 o 
   6   0  16        1.41        0.78      6.16 o 
   7   0  16        3.18        5.63     10.04 o 
  -8   1  16        0.75        6.87     19.06 o 
  -7   1  16        3.89        5.79     15.33 o 
  -6   1  16       16.05        6.76     13.94 o 
  -5   1  16       11.60       13.90      6.52 o 
  -4   1  16        5.48       -0.40      3.30 o 
  -3   1  16        4.28        5.67      2.41 o 
  -2   1  16       10.49       21.28      2.06 o 
  -1   1  16      384.33      430.88      8.91 o 
   0   1  16       41.42       38.51      2.32 o 
   1   1  16      656.16      624.69     13.83 o 
   2   1  16      643.43      684.14     15.35 o 
   3   1  16      118.42      123.06      6.15 o 
   4   1  16       45.10       40.29      4.64 o 
   5   1  16       72.59       56.12      5.70 o 
   6   1  16        0.92        4.77      4.72 o 
   7   1  16       13.17        4.18      7.26 o 
  -8   2  16        2.12       -7.07     23.34 o 
  -7   2  16        4.04        9.26     15.61 o 
  -6   2  16        0.63        0.22     13.55 o 
  -5   2  16        0.17       -2.21      5.05 o 
  -4   2  16       84.96       94.97      8.06 o 
  -3   2  16      146.91      198.00      7.70 o 
  -2   2  16       27.63       25.93      2.96 o 
  -1   2  16        4.39       16.58      2.10 o 
   0   2  16      991.99      948.55     17.48 o 
   1   2  16       77.79       79.80      3.75 o 
   2   2  16       10.68       11.32      3.41 o 
   3   2  16       22.61       27.23      3.68 o 
   4   2  16       49.44       51.58      5.74 o 
   5   2  16       19.02       25.13      4.74 o 
   6   2  16        0.01        5.42      4.84 o 
   7   2  16       21.63       21.95     11.36 o 
  -8   3  16        1.16       14.53     19.26 o 
  -7   3  16        0.01       -3.20     15.86 o 
  -6   3  16        1.44       -1.91      7.61 o 
  -5   3  16        0.22       -4.08      6.01 o 
  -4   3  16        4.58        7.66      4.90 o 
  -3   3  16       59.58       66.85      4.54 o 
  -2   3  16      286.83      303.76      8.25 o 
  -1   3  16      200.96      238.76      7.64 o 
   0   3  16        1.02        2.73      2.33 o 
   1   3  16      646.91      667.57     14.59 o 
   2   3  16        9.73        7.03      2.64 o 
   3   3  16       67.17       54.80      4.60 o 
   4   3  16       44.59       52.31      5.06 o 
   5   3  16        0.07        2.82      4.22 o 
   6   3  16        3.29        4.00      6.11 o 
   7   3  16       19.81       21.48     11.34 o 
  -7   4  16        2.84       22.38     19.35 o 
  -6   4  16       29.94       29.05      9.61 o 
  -5   4  16        9.30        8.02      6.71 o 
  -4   4  16        5.22        3.89      5.83 o 
  -3   4  16      311.20      338.67     11.36 o 
  -2   4  16       12.35       11.86      2.97 o 
  -1   4  16       11.87       14.56      3.03 o 
   0   4  16        3.63       11.26      3.24 o 
   1   4  16      248.44      228.86      8.11 o 
   2   4  16      136.14      126.20      6.57 o 
   3   4  16      587.07      593.95     14.38 o 
   4   4  16        5.99        3.33      3.58 o 
   5   4  16       19.76       10.91      4.65 o 
   6   4  16        2.33       -5.09      5.66 o 
   7   4  16        3.99        8.74      9.59 o 
  -7   5  16        0.83        3.62     11.47 o 
  -6   5  16       39.79       41.88     10.84 o 
  -5   5  16        6.28       15.39      7.92 o 
  -4   5  16        0.00        2.16      5.46 o 
  -3   5  16       14.08       13.66      3.75 o 
  -2   5  16      203.45      199.86      7.55 o 
  -1   5  16        0.56        4.45      2.99 o 
   0   5  16        0.60       -2.69      3.14 o 
   1   5  16      156.30      180.85     10.73 o 
   2   5  16       29.74       23.63      4.53 o 
   3   5  16        1.65       -2.71      4.27 o 
   4   5  16        4.07        0.40      4.28 o 
   5   5  16        0.07        1.38      5.57 o 
   6   5  16        0.40        4.81      8.63 o 
  -7   6  16        0.70        2.08     15.18 o 
  -6   6  16        2.74       -4.41     11.35 o 
  -5   6  16        2.81       -8.85     11.37 o 
  -4   6  16        0.76       -8.57      5.71 o 
  -3   6  16       47.69       33.18      5.76 o 
  -2   6  16       22.56       26.75      5.31 o 
  -1   6  16      284.11      278.04     10.28 o 
   0   6  16       36.10       58.22      6.90 o 
   1   6  16        1.38       -1.84      3.92 o 
   2   6  16        0.00       -0.90      3.87 o 
   3   6  16       52.94       57.06      6.41 o 
   4   6  16       10.83        7.87      5.73 o 
   5   6  16        0.00        0.69      8.29 o 
   6   6  16        0.02        1.37      8.57 o 
  -6   7  16        3.89        4.03     18.29 o 
  -5   7  16        0.30        9.90     11.91 o 
  -4   7  16        1.72       -1.24      8.91 o 
  -3   7  16       99.53       98.61     10.88 o 
  -2   7  16       14.27        2.24      5.33 o 
  -1   7  16        4.30        8.78      4.79 o 
   0   7  16        3.16       -1.76      4.26 o 
   1   7  16       21.32       20.67      5.56 o 
   2   7  16        0.34        3.19      5.16 o 
   3   7  16        1.14        2.36      5.77 o 
   4   7  16        0.76        3.93      8.55 o 
   5   7  16        1.16       -2.10     17.57 o 
  -5   8  16        3.16       26.91     15.00 o 
  -4   8  16       11.32        0.50     12.63 o 
  -3   8  16       17.69       16.14      9.27 o 
  -2   8  16        0.07       -2.70      6.52 o 
  -1   8  16        6.82        2.49      5.87 o 
   0   8  16       18.91       21.36      6.39 o 
   1   8  16        7.24       12.94      6.34 o 
   2   8  16       26.03       18.47      8.23 o 
   3   8  16        0.14        7.47     11.72 o 
   4   8  16        1.71       -2.79      9.77 o 
  -4   9  16       11.00       36.50     20.58 o 
  -3   9  16        0.06        2.34     11.14 o 
  -2   9  16       32.01       39.55     10.96 o 
  -1   9  16        7.33       15.28     10.73 o 
   0   9  16        4.25       -3.20      7.83 o 
   1   9  16       13.66        7.45      8.47 o 
   2   9  16        0.83        8.49     11.20 o 
   3   9  16        7.95       13.00     10.43 o 
  -1  10  16        0.07       -3.66     10.55 o 
   0  10  16        1.69       -3.83     14.96 o 
  -8   1  17        0.16      -12.27     26.01 o 
  -7   1  17       13.57       12.79     17.63 o 
  -6   1  17       78.88       73.23     38.04 o 
  -5   1  17       42.80       18.68      6.93 o 
  -4   1  17        0.88        2.31      4.63 o 
  -3   1  17       10.61       16.34      2.82 o 
  -2   1  17        0.13        1.16      1.57 o 
  -1   1  17       24.99       33.56      3.54 o 
   0   1  17       26.82       32.55      2.39 o 
   1   1  17       25.37       19.53      2.66 o 
   2   1  17        7.52        5.01      2.60 o 
   3   1  17        0.50        0.61      2.83 o 
   4   1  17      129.21      129.20      7.13 o 
   5   1  17        0.01        2.87      3.75 o 
   6   1  17        0.45       10.90      5.00 o 
   7   1  17        5.48        6.84     11.05 o 
  -8   2  17        3.72      -15.94     18.15 o 
  -7   2  17        4.52        9.41     18.12 o 
  -6   2  17        7.72        8.67     14.66 o 
  -5   2  17       15.60       22.43      7.71 o 
  -4   2  17       97.69      105.48      8.50 o 
  -3   2  17      727.88      716.99     14.01 o 
  -2   2  17       63.10       57.25      4.39 o 
  -1   2  17      572.77      616.41     13.22 o 
   0   2  17      178.85      208.14      6.68 o 
   1   2  17      196.15      178.15      6.05 o 
   2   2  17       10.05        7.62      2.64 o 
   3   2  17        3.02        5.17      2.95 o 
   4   2  17       23.99       25.25      4.20 o 
   5   2  17      353.82      340.11     12.09 o 
   6   2  17       68.92       54.75      7.37 o 
   7   2  17       55.09       60.95     10.26 o 
  -8   3  17        3.06       -8.87     19.95 o 
  -7   3  17        2.98       -6.78     19.56 o 
  -6   3  17       10.23       16.71     11.58 o 
  -5   3  17       38.65       42.89      7.28 o 
  -4   3  17       36.17       34.16      8.63 o 
  -3   3  17        0.00        2.53      2.64 o 
  -2   3  17       64.31       62.86      4.16 o 
  -1   3  17      350.49      387.82     10.19 o 
   0   3  17      243.87      257.32     10.43 o 
   1   3  17      114.19      104.66      5.79 o 
   2   3  17       11.68       12.00      2.88 o 
   3   3  17       44.36       49.16      5.52 o 
   4   3  17        0.17        5.65      3.49 o 
   5   3  17       68.72       77.17      6.52 o 
   6   3  17        0.36       -1.23      5.35 o 
   7   3  17       10.50        5.94      8.32 o 
  -7   4  17       55.76       52.35     22.27 o 
  -6   4  17        4.68        5.44      8.45 o 
  -5   4  17        3.79       -2.17      6.55 o 
  -4   4  17       34.66       15.10      5.08 o 
  -3   4  17       40.26       44.05      4.34 o 
  -2   4  17       25.53       27.74      3.54 o 
  -1   4  17      259.98      258.69      8.28 o 
   0   4  17      131.99      168.55      9.78 o 
   1   4  17      314.05      328.91     10.02 o 
   2   4  17      113.35      113.68      7.28 o 
   3   4  17      276.99      285.73     12.44 o 
   4   4  17        6.78        5.80      4.19 o 
   5   4  17       44.64       48.44      9.58 o 
   6   4  17        8.04       -0.61      6.51 o 
   7   4  17        4.68        2.83      8.74 o 
  -7   5  17        7.07        4.48     19.24 o 
  -6   5  17       12.33       15.05      9.58 o 
  -5   5  17       32.42       15.64      7.62 o 
  -4   5  17       12.44       14.04      5.53 o 
  -3   5  17        2.92        4.43      3.80 o 
  -2   5  17        8.72        6.97      3.14 o 
  -1   5  17        3.54        4.94      3.18 o 
   0   5  17        3.51        9.92      3.62 o 
   1   5  17      620.11      604.71     19.14 o 
   2   5  17       28.00       12.36      4.19 o 
   3   5  17       19.31       13.12      4.32 o 
   4   5  17        4.37       -2.09      4.42 o 
   5   5  17        0.69        3.13      6.00 o 
   6   5  17       19.14       12.05      9.53 o 
  -6   6  17        0.11        1.38     10.86 o 
  -5   6  17        0.11       -0.23      9.67 o 
  -4   6  17        3.12        2.41      5.90 o 
  -3   6  17       11.67        4.55      4.83 o 
  -2   6  17        1.43        6.82      3.72 o 
  -1   6  17       33.40       52.92      5.30 o 
   0   6  17        0.46        5.29      3.84 o 
   1   6  17        4.04       -5.35      4.01 o 
   2   6  17      188.44      196.14     16.01 o 
   3   6  17        9.97       19.02      4.96 o 
   4   6  17        0.00        4.57      5.92 o 
   5   6  17        2.35       -1.09     10.49 o 
   6   6  17        1.32       -6.87      9.15 o 
  -6   7  17        3.47      -11.93     13.27 o 
  -5   7  17        0.56       -6.54     11.70 o 
  -4   7  17        0.01       -6.21      8.72 o 
  -3   7  17      111.30       94.24      9.71 o 
  -2   7  17       82.78       88.00     11.06 o 
  -1   7  17        5.33       15.08      5.27 o 
   0   7  17       28.42       20.20      5.31 o 
   1   7  17       34.02       27.80      5.83 o 
   2   7  17        0.04       15.32      5.92 o 
   3   7  17        7.76       16.22      6.55 o 
   4   7  17        3.95        8.59      8.95 o 
   5   7  17        0.08        6.46      9.51 o 
  -5   8  17        8.50        2.89     13.37 o 
  -4   8  17        0.54        3.35     12.48 o 
  -3   8  17        1.76       -6.47      8.50 o 
  -2   8  17        0.45       -6.28      5.68 o 
  -1   8  17       39.33       23.90      7.04 o 
   0   8  17        5.56        8.33      6.13 o 
   1   8  17       59.16       58.41      8.23 o 
   2   8  17        0.05        4.90      6.97 o 
   3   8  17        5.17        0.26     12.56 o 
   4   8  17        1.20        9.35     10.58 o 
  -3   9  17        2.94       12.20     12.12 o 
  -2   9  17        1.81       15.03      9.41 o 
  -1   9  17        3.72       -5.03      8.36 o 
   0   9  17       12.32       29.77      9.99 o 
   1   9  17        2.19        6.02      8.85 o 
   2   9  17        0.90        5.31      8.65 o 
  -8   0  18       21.07       46.72     31.69 o 
  -7   0  18        4.70        9.58     23.06 o 
  -6   0  18       11.11       13.97     16.43 o 
  -5   0  18       16.90       15.14     10.92 o 
  -4   0  18       98.19       91.56     12.18 o 
  -3   0  18      471.50      501.33     29.26 o 
  -2   0  18      148.82      147.66      6.68 o 
  -1   0  18       97.22      142.66      6.99 o 
   0   0  18      550.08      660.92     19.15 o 
   1   0  18      144.43      171.55      8.77 o 
   2   0  18      151.72      151.49      9.01 o 
   3   0  18       30.72       33.72      6.34 o 
   4   0  18        5.10        5.85      4.95 o 
   5   0  18       35.22       33.31      7.17 o 
   6   0  18        8.69       16.69      9.25 o 
   7   0  18        0.00       11.20     14.12 o 
  -8   1  18        1.18       -3.93     20.83 o 
  -7   1  18       10.12       -2.18     16.53 o 
  -6   1  18        1.26        5.74     10.34 o 
  -5   1  18       61.78       50.60      9.12 o 
  -4   1  18      166.26      153.90     10.31 o 
  -3   1  18        8.94       18.50      3.04 o 
  -2   1  18      208.46      245.72      6.57 o 
  -1   1  18       13.97        8.69      2.26 o 
   0   1  18      206.94      190.07      5.98 o 
   1   1  18       48.24       36.76      4.41 o 
   2   1  18      215.60      222.66      7.70 o 
   3   1  18       44.45       45.75      4.48 o 
   4   1  18      106.89      102.90      7.41 o 
   5   1  18       34.62       29.12      4.93 o 
   6   1  18        0.51        5.43      4.88 o 
   7   1  18        7.54       18.97     10.62 o 
  -8   2  18        1.62        0.17     19.76 o 
  -7   2  18        0.55        4.66     17.82 o 
  -6   2  18        7.45       11.07     11.76 o 
  -5   2  18        4.05       -1.70      6.43 o 
  -4   2  18       95.26       79.20      7.81 o 
  -3   2  18       48.14       46.06      3.79 o 
  -2   2  18        0.39        4.21      2.27 o 
  -1   2  18        0.98       -0.96      2.21 o 
   0   2  18       17.77       17.17      2.70 o 
   1   2  18        4.03        2.17      2.64 o 
   2   2  18        0.08        1.68      2.69 o 
   3   2  18        0.39        5.31      3.13 o 
   4   2  18        0.93        6.20      3.48 o 
   5   2  18       21.35       21.64      4.70 o 
   6   2  18       15.96       17.38      6.17 o 
   7   2  18       12.93       17.67      9.19 o 
  -8   3  18        1.17       -1.63     19.32 o 
  -7   3  18        0.37       13.62     17.44 o 
  -6   3  18       26.45        6.43     11.82 o 
  -5   3  18      182.31      200.07     17.58 o 
  -4   3  18        6.63       -2.84      5.20 o 
  -3   3  18      446.26      416.01     12.12 o 
  -2   3  18      238.91      254.18      7.85 o 
  -1   3  18        7.95        3.64      2.66 o 
   0   3  18       13.14       16.68      3.31 o 
   1   3  18       25.42       19.14      3.46 o 
   2   3  18        0.13        2.11      2.93 o 
   3   3  18      362.36      369.21     17.45 o 
   4   3  18      230.61      224.05      9.19 o 
   5   3  18      290.86      325.22     12.17 o 
   6   3  18        2.56       -4.25      5.43 o 
   7   3  18       10.55       32.66     11.58 o 
  -7   4  18        0.08       11.59     19.13 o 
  -6   4  18        0.06        4.86     16.81 o 
  -5   4  18        3.15        0.10      6.91 o 
  -4   4  18        3.16        4.14      4.75 o 
  -3   4  18      151.32      147.14      7.49 o 
  -2   4  18        0.04        5.94      2.95 o 
  -1   4  18      115.72      129.68      6.49 o 
   0   4  18        0.08        5.60      3.21 o 
   1   4  18      287.41      290.69      9.56 o 
   2   4  18      164.12      190.56      8.17 o 
   3   4  18      102.23      109.82      8.23 o 
   4   4  18       45.40       44.29      5.62 o 
   5   4  18       18.47       15.19      6.07 o 
   6   4  18        0.01        1.58      7.66 o 
  -7   5  18        0.88       12.96     19.85 o 
  -6   5  18        2.12       -2.86      9.02 o 
  -5   5  18       57.85       59.08     10.93 o 
  -4   5  18       18.15       21.06      6.24 o 
  -3   5  18      334.71      303.37     10.99 o 
  -2   5  18      146.76      114.38      6.09 o 
  -1   5  18       10.91       14.85      3.64 o 
   0   5  18      275.38      251.04     12.71 o 
   1   5  18       37.20       48.01      7.52 o 
   2   5  18        0.36        0.04      3.69 o 
   3   5  18      139.93      139.66     12.61 o 
   4   5  18        1.00        6.45      4.85 o 
   5   5  18       30.68       38.51      7.78 o 
   6   5  18        3.63        4.60      9.21 o 
  -6   6  18        0.88       10.64     11.54 o 
  -5   6  18        5.14        7.14      8.72 o 
  -4   6  18        6.11        5.58      6.43 o 
  -3   6  18       59.54       48.55      6.56 o 
  -2   6  18      136.45      144.47      8.50 o 
  -1   6  18      164.84      116.06      7.15 o 
   0   6  18       96.03      103.18      7.33 o 
   1   6  18        6.46        6.14      4.63 o 
   2   6  18        5.75        5.42      4.62 o 
   3   6  18        0.05        3.81      4.67 o 
   4   6  18        3.21        7.77      6.80 o 
   5   6  18        0.64       -3.82      8.17 o 
  -5   7  18        2.23        5.92     12.61 o 
  -4   7  18        8.47       21.32     10.54 o 
  -3   7  18       10.47       16.10      7.84 o 
  -2   7  18        1.74       -0.08      4.75 o 
  -1   7  18       59.20       76.16     10.82 o 
   0   7  18       74.82       75.26     12.89 o 
   1   7  18        3.81       -6.60      4.40 o 
   2   7  18        7.62       12.85      6.95 o 
   3   7  18       10.32        9.34      9.53 o 
   4   7  18        0.12        2.42      9.12 o 
   5   7  18        3.07       -7.62      9.56 o 
  -4   8  18        0.20        2.96     11.77 o 
  -3   8  18        3.84       14.07      8.52 o 
  -2   8  18        8.11        6.19      6.80 o 
  -1   8  18        0.21        6.23      6.08 o 
   0   8  18       42.47       41.66      7.76 o 
   1   8  18       16.47        9.58      7.08 o 
   2   8  18        5.95        9.22      7.94 o 
   3   8  18        1.96       21.49     12.68 o 
   4   8  18        0.01      -13.13     11.66 o 
  -3   9  18        6.46        8.77     11.63 o 
  -2   9  18        3.37        4.04     10.76 o 
  -1   9  18        0.64        4.41     10.95 o 
   0   9  18        3.78       -1.86      8.59 o 
   1   9  18        0.96        0.06      8.04 o 
   2   9  18       12.33       11.64      9.37 o 
  -8   1  19        3.01       16.25     20.08 o 
  -7   1  19       40.48       60.36     22.18 o 
  -6   1  19       79.30       94.50     16.51 o 
  -5   1  19        0.70        0.57      6.64 o 
  -4   1  19        0.17        0.57      4.82 o 
  -3   1  19       73.42       60.11      5.85 o 
  -2   1  19      148.67      151.69      5.74 o 
  -1   1  19       13.66       17.85      4.31 o 
   0   1  19      237.04      236.65      7.40 o 
   1   1  19        3.18        6.45      2.38 o 
   2   1  19      152.70      150.03      6.56 o 
   3   1  19       16.44       22.49      5.03 o 
   4   1  19      123.12      116.65      9.05 o 
   5   1  19        6.73       10.41      4.48 o 
   6   1  19       26.71       11.54      5.64 o 
   7   1  19       15.88       40.71     11.34 o 
  -8   2  19        8.18       28.34     21.17 o 
  -7   2  19       14.88       27.33     22.93 o 
  -6   2  19       10.22        7.19     11.17 o 
  -5   2  19       68.25       84.07     10.46 o 
  -4   2  19      119.51      111.85     13.70 o 
  -3   2  19       26.16       17.45      3.27 o 
  -2   2  19        5.66        3.15      2.38 o 
  -1   2  19        0.08        3.69      2.43 o 
   0   2  19       32.35       31.75      3.71 o 
   1   2  19        8.60        9.56      3.00 o 
   2   2  19       22.03       19.62      3.85 o 
   3   2  19        0.94        3.37      3.16 o 
   4   2  19      113.68      120.34      7.59 o 
   5   2  19        0.69       -4.18      3.97 o 
   6   2  19       16.84       13.36      8.16 o 
   7   2  19       14.43        9.52      9.01 o 
  -7   3  19        0.07       -8.26     17.01 o 
  -6   3  19       33.48       45.21     13.91 o 
  -5   3  19        9.25        8.93      7.34 o 
  -4   3  19       49.20       47.56      6.31 o 
  -3   3  19      228.65      218.05      8.46 o 
  -2   3  19       13.19       11.91      2.98 o 
  -1   3  19        2.55       12.07      3.05 o 
   0   3  19      106.69      118.48      6.84 o 
   1   3  19        0.00        1.47      2.83 o 
   2   3  19       56.32       72.70      5.13 o 
   3   3  19       17.49       16.98      4.11 o 
   4   3  19      152.07      128.81      8.10 o 
   5   3  19       21.81       19.46      5.40 o 
   6   3  19        0.64        2.03      6.69 o 
  -7   4  19       38.60       33.86     32.12 o 
  -6   4  19       11.84       16.78     11.03 o 
  -5   4  19       15.53        2.69      6.49 o 
  -4   4  19      260.50      255.11     12.96 o 
  -3   4  19      134.61      152.79      8.30 o 
  -2   4  19      123.45      136.30      6.27 o 
  -1   4  19        0.02        4.30      2.98 o 
   0   4  19       24.98       18.20      4.06 o 
   1   4  19      367.08      350.67     14.94 o 
   2   4  19       92.85      112.32      7.23 o 
   3   4  19      316.88      310.91     11.20 o 
   4   4  19       13.74       13.29      5.03 o 
   5   4  19        5.54        3.15      5.47 o 
   6   4  19        5.56       -5.01      7.99 o 
  -7   5  19        8.20       25.54     24.83 o 
  -6   5  19        0.37        2.45      9.86 o 
  -5   5  19       29.24       26.94      7.43 o 
  -4   5  19       18.86       19.94      5.60 o 
  -3   5  19       42.17       30.76      4.94 o 
  -2   5  19       54.14       44.75      5.23 o 
  -1   5  19      272.42      329.15     10.97 o 
   0   5  19       68.97       88.45      6.61 o 
   1   5  19      258.30      285.30     13.15 o 
   2   5  19       91.30       94.70      7.44 o 
   3   5  19        7.14        6.08      4.42 o 
   4   5  19       23.79       14.82      6.07 o 
   5   5  19        7.18        9.61      7.80 o 
   6   5  19        1.98       14.35      9.14 o 
  -6   6  19        3.75       10.74     12.15 o 
  -5   6  19        2.05       -5.91      8.05 o 
  -4   6  19        3.26        9.65      6.47 o 
  -3   6  19       14.93       26.20      5.88 o 
  -2   6  19      226.16      213.13     10.26 o 
  -1   6  19      246.18      271.94     10.58 o 
   0   6  19        0.75       10.06      4.35 o 
   1   6  19      122.01      130.39     11.05 o 
   2   6  19        0.15       -2.03      4.43 o 
   3   6  19        0.22        2.84      4.63 o 
   4   6  19        1.45        9.84      7.75 o 
   5   6  19        7.88        3.19      8.79 o 
  -5   7  19       18.38        8.13     13.35 o 
  -4   7  19        0.01        3.88     10.49 o 
  -3   7  19       46.24       52.48      9.52 o 
  -2   7  19       15.92       15.92      5.79 o 
  -1   7  19      122.62       98.93      8.70 o 
   0   7  19       15.58        9.72      5.38 o 
   1   7  19        0.58       -2.42      4.75 o 
   2   7  19        2.39        5.95      6.76 o 
   3   7  19        8.90       59.82     30.14 o 
   4   7  19        7.83       13.38     26.17 o 
  -4   8  19        0.92       13.70     12.40 o 
  -3   8  19        1.30        0.50      7.85 o 
  -2   8  19        7.36       -0.50      6.60 o 
  -1   8  19        3.27       -7.39      5.50 o 
   0   8  19        3.15        9.76      6.73 o 
   1   8  19        0.04        7.92      8.14 o 
   2   8  19        9.13       13.59      8.77 o 
   3   8  19       12.24       14.17     13.19 o 
  -2   9  19        0.27        0.67     11.24 o 
  -1   9  19        5.79        9.97     11.30 o 
   0   9  19        0.43        1.09      8.41 o 
   1   9  19        1.38      -11.47      7.81 o 
   2   9  19        1.63        7.67      9.07 o 
  -8   0  20        1.99       52.10     34.52 o 
  -7   0  20       20.87       42.22     30.02 o 
  -6   0  20       15.97        4.38     13.03 o 
  -5   0  20       18.74       13.44     12.45 o 
  -4   0  20       16.37        5.99      7.29 o 
  -3   0  20        2.54       -3.07      5.54 o 
  -2   0  20      186.67      182.64     11.53 o 
  -1   0  20        6.35        6.91      5.16 o 
   0   0  20       19.47       26.41      4.20 o 
   1   0  20      191.02      166.30     12.53 o 
   2   0  20        0.01       -2.05      3.66 o 
   3   0  20      572.70      516.51     21.10 o 
   4   0  20      303.45      339.39     16.39 o 
   5   0  20        5.54       -0.70      5.78 o 
   6   0  20       10.39        7.52      7.14 o 
   7   0  20       12.64       12.51     16.26 o 
  -8   1  20        0.64       -4.25     21.08 o 
  -7   1  20       35.20       42.18     21.13 o 
  -6   1  20       16.17       34.87     10.92 o 
  -5   1  20       67.99       83.48     12.30 o 
  -4   1  20       72.41       82.66     10.55 o 
  -3   1  20       31.07       28.52      4.77 o 
  -2   1  20       85.24       80.99      5.83 o 
  -1   1  20       42.25       53.43      4.39 o 
   0   1  20        3.76        0.61      2.41 o 
   1   1  20       49.18       64.55     18.87 o 
   2   1  20       25.17       27.66      3.92 o 
   3   1  20        9.34        5.53      3.33 o 
   4   1  20       10.09        4.37      3.79 o 
   5   1  20        2.40        4.60      4.41 o 
   6   1  20       16.25       14.26      5.64 o 
   7   1  20        0.35        7.27      9.64 o 
  -7   2  20       11.86        2.60     17.55 o 
  -6   2  20        0.05      -12.46      8.99 o 
  -5   2  20      135.29      138.02     12.97 o 
  -4   2  20       67.28       63.53      9.23 o 
  -3   2  20       67.88       80.00      8.88 o 
  -2   2  20       14.73       10.49      2.67 o 
  -1   2  20      472.16      441.32     11.04 o 
   0   2  20       14.54       17.75      3.26 o 
   1   2  20      203.71      188.42      7.43 o 
   2   2  20        2.71       -1.95      3.06 o 
   3   2  20        5.09       -0.46      3.41 o 
   4   2  20       36.29       32.66      5.93 o 
   5   2  20        5.49       19.93      6.30 o 
   6   2  20       25.32       26.86     12.57 o 
   7   2  20       22.09        9.31      9.18 o 
  -7   3  20        9.66       18.76     19.21 o 
  -6   3  20        2.65       11.71     11.88 o 
  -5   3  20       78.56       80.01     11.04 o 
  -4   3  20        0.76       -0.39      4.52 o 
  -3   3  20       18.86       26.43      4.10 o 
  -2   3  20       38.62       32.34      3.73 o 
  -1   3  20      177.32      230.77      8.24 o 
   0   3  20       47.02       55.86      5.24 o 
   1   3  20      441.48      469.83     13.33 o 
   2   3  20       12.54       11.55      3.45 o 
   3   3  20       69.34       58.55      6.30 o 
   4   3  20      114.80       94.10      7.43 o 
   5   3  20        5.42        6.51      5.06 o 
   6   3  20       40.78       26.21      9.15 o 
  -7   4  20        2.33       -5.14     18.01 o 
  -6   4  20        0.39       -0.24      9.97 o 
  -5   4  20       18.13       14.08      8.20 o 
  -4   4  20        6.93        3.73      5.24 o 
  -3   4  20       10.42        9.34      4.23 o 
  -2   4  20       28.66       23.67      3.72 o 
  -1   4  20        2.65        3.12      3.00 o 
   0   4  20        9.60        7.03      3.61 o 
   1   4  20       10.84        8.85      3.87 o 
   2   4  20      217.96      229.22      9.61 o 
   3   4  20       39.99       44.12      5.95 o 
   4   4  20        0.21        5.00      4.47 o 
   5   4  20        2.47        6.82      7.07 o 
   6   4  20        4.30        2.25      8.19 o 
  -6   5  20        1.68       -0.77     10.89 o 
  -5   5  20        6.05       10.62      6.67 o 
  -4   5  20       23.42       32.36      6.44 o 
  -3   5  20       39.47       36.74      5.55 o 
  -2   5  20       38.29       31.78      4.26 o 
  -1   5  20      141.92      134.33      7.60 o 
   0   5  20      582.50      635.44     16.88 o 
   1   5  20       28.67       21.57      5.17 o 
   2   5  20        1.85        8.28      4.49 o 
   3   5  20       15.07       19.03      5.05 o 
   4   5  20       10.03        9.98      5.96 o 
   5   5  20       15.45       19.08     10.45 o 
   6   5  20        7.82        3.84      9.41 o 
  -6   6  20        0.45        4.57     12.29 o 
  -5   6  20        0.08       -3.62      8.86 o 
  -4   6  20       29.55       11.62      6.89 o 
  -3   6  20      290.84      316.39     16.75 o 
  -2   6  20        3.69       15.83      5.03 o 
  -1   6  20      244.26      243.79     10.60 o 
   0   6  20        6.34        5.32      4.31 o 
   1   6  20       51.57       46.30      6.41 o 
   2   6  20        3.21        5.71      5.17 o 
   3   6  20       13.28       12.89      6.16 o 
   4   6  20        0.10       -6.94      6.97 o 
   5   6  20        8.16        7.26      9.09 o 
  -5   7  20        0.00       -0.62     12.99 o 
  -4   7  20       30.47       47.52     12.43 o 
  -3   7  20       11.64        8.28     11.82 o 
  -2   7  20        0.27       -1.73      6.14 o 
  -1   7  20        1.34        3.18      4.92 o 
   0   7  20       15.95        3.88      5.26 o 
   1   7  20       22.13       14.70      6.10 o 
   2   7  20        1.94        3.40      8.68 o 
   3   7  20        4.92       -5.59     20.22 o 
   4   7  20        0.27       15.95     20.67 o 
  -4   8  20        5.65       14.75     11.45 o 
  -3   8  20       27.26       13.53     10.43 o 
  -2   8  20        0.04        4.15      7.13 o 
  -1   8  20       19.55       18.13      6.91 o 
   0   8  20        4.56        1.63      7.20 o 
   1   8  20       59.53       41.53     13.34 o 
   2   8  20        3.99        8.67      8.63 o 
   3   8  20        1.79       18.73     13.24 o 
  -2   9  20        0.29      -13.99      9.33 o 
  -1   9  20        0.09        4.46     10.08 o 
   0   9  20       52.07       62.69     15.47 o 
   1   9  20        8.03       24.69     10.33 o 
  -7   1  21        5.66       -4.78     16.67 o 
  -6   1  21       14.31       12.56     10.36 o 
  -5   1  21       15.89       40.72     10.55 o 
  -4   1  21        7.86       19.46      6.12 o 
  -3   1  21      193.17      181.33     12.64 o 
  -2   1  21        0.72       -1.87      2.67 o 
  -1   1  21       69.49       78.40      7.21 o 
   0   1  21        4.67       -0.08      2.72 o 
   1   1  21      118.48      109.09     10.76 o 
   2   1  21      283.95      288.18     11.48 o 
   3   1  21        0.87       -3.87      3.40 o 
   4   1  21        8.33        7.72      4.19 o 
   5   1  21       11.99        5.22      4.56 o 
   6   1  21        2.66       13.75      7.45 o 
  -7   2  21       16.09        2.81     18.24 o 
  -6   2  21       47.04       45.30     11.52 o 
  -5   2  21        1.03       -1.03      7.46 o 
  -4   2  21      175.34      169.53     15.53 o 
  -3   2  21       86.57       96.36      7.44 o 
  -2   2  21       29.16       39.85      4.43 o 
  -1   2  21      156.14      172.53     10.56 o 
   0   2  21        5.36        7.93      3.03 o 
   1   2  21       32.79       34.52      7.04 o 
   2   2  21        8.69        4.79      3.42 o 
   3   2  21        3.45        3.79      3.49 o 
   4   2  21      329.58      342.56     12.81 o 
   5   2  21        8.85       14.96      5.72 o 
   6   2  21       29.07       26.03      8.99 o 
  -7   3  21        1.25       -8.07     19.08 o 
  -6   3  21       67.19      121.06     18.51 o 
  -5   3  21       10.68        4.73      7.70 o 
  -4   3  21       85.75       89.05      9.91 o 
  -3   3  21        0.65        3.81      3.63 o 
  -2   3  21        0.40        4.44      2.90 o 
  -1   3  21      153.14      149.18      7.60 o 
   0   3  21       15.01       13.93      3.71 o 
   1   3  21       44.83       59.89      5.36 o 
   2   3  21       22.44       22.18      3.76 o 
   3   3  21        0.37       -1.45      3.49 o 
   4   3  21      207.07      232.78     10.93 o 
   5   3  21       16.46       11.01      5.50 o 
   6   3  21        1.09        3.44      8.60 o 
  -7   4  21        4.08        1.94     19.65 o 
  -6   4  21        0.00       15.20     10.90 o 
  -5   4  21        4.21        4.77      6.65 o 
  -4   4  21       23.63       29.89      6.57 o 
  -3   4  21        0.10        7.27      4.38 o 
  -2   4  21        5.14       11.00      3.41 o 
  -1   4  21        0.81       -0.01      3.11 o 
   0   4  21        2.40        3.47      3.67 o 
   1   4  21      147.70      133.61      7.63 o 
   2   4  21      286.87      303.87     16.44 o 
   3   4  21      160.99      205.62      9.48 o 
   4   4  21      111.75      125.69      8.31 o 
   5   4  21       20.45        9.31      7.20 o 
   6   4  21        0.57        5.97      8.13 o 
  -6   5  21        9.83        7.48     11.51 o 
  -5   5  21       18.56        7.30      6.18 o 
  -4   5  21        6.68       12.35      5.73 o 
  -3   5  21        3.75       10.44      5.17 o 
  -2   5  21       13.48       10.08      3.83 o 
  -1   5  21       11.64       19.65      4.34 o 
   0   5  21      217.01      234.81     10.26 o 
   1   5  21       45.82       35.96      5.74 o 
   2   5  21        1.28        7.23      4.75 o 
   3   5  21       19.62       25.48      5.82 o 
   4   5  21        6.88       12.39      7.30 o 
   5   5  21       16.06        6.92      9.10 o 
  -6   6  21        4.59        8.79     18.43 o 
  -5   6  21        0.42        2.82      9.37 o 
  -4   6  21        2.15       15.93      8.47 o 
  -3   6  21        1.18       12.36      6.12 o 
  -2   6  21       25.54       16.30      5.25 o 
  -1   6  21        1.12        3.48      4.05 o 
   0   6  21        7.81        9.47      4.52 o 
   1   6  21        0.08        3.62      4.91 o 
   2   6  21        8.06        4.08      5.19 o 
   3   6  21        9.78       13.21      7.66 o 
   4   6  21        7.73        1.18      8.33 o 
   5   6  21       33.10       35.34     13.68 o 
  -5   7  21       18.51       15.59     13.92 o 
  -4   7  21       43.12       70.34     14.69 o 
  -3   7  21        0.95      -10.33      8.41 o 
  -2   7  21       17.14       -0.42      6.27 o 
  -1   7  21        3.08        8.02      5.87 o 
   0   7  21        0.38        4.44      5.66 o 
   1   7  21        1.40       -0.24      5.87 o 
   2   7  21        9.65       31.73     20.90 o 
   3   7  21        3.78       -1.52     10.57 o 
   4   7  21       19.84       34.27     13.75 o 
  -4   8  21        2.41       22.00     12.84 o 
  -3   8  21        7.11        2.13     12.25 o 
  -2   8  21        2.58        9.28      8.08 o 
  -1   8  21        3.08       -0.43      8.06 o 
   0   8  21       10.08        8.94      7.83 o 
   1   8  21        2.77        6.23      8.15 o 
   2   8  21        0.18        5.16      8.51 o 
   3   8  21        4.76        9.49     19.95 o 
  -1   9  21        5.95       17.41     11.06 o 
   0   9  21        0.93        1.88      8.90 o 
  -7   0  22      193.84      214.69     47.88 o 
  -6   0  22       34.98       55.82     17.88 o 
  -5   0  22      571.48      668.67     43.54 o 
  -4   0  22       63.35       35.00      9.25 o 
  -3   0  22       36.10       42.69      9.09 o 
  -2   0  22       10.29        7.85      5.17 o 
  -1   0  22       11.02       11.33      5.48 o 
   0   0  22       42.74       60.34      6.93 o 
   1   0  22      202.73      239.64     17.30 o 
   2   0  22       10.12       10.69      5.82 o 
   3   0  22      575.96      600.59     21.38 o 
   4   0  22        5.55       10.21      5.96 o 
   5   0  22       16.06        2.55      6.51 o 
   6   0  22        2.67       -1.58     13.07 o 
  -7   1  22       17.30       29.22     21.38 o 
  -6   1  22        2.11        4.15      9.99 o 
  -5   1  22        7.43       14.63      8.86 o 
  -4   1  22       67.10       92.22     14.56 o 
  -3   1  22      137.17      130.13      9.75 o 
  -2   1  22       19.83       18.16      4.08 o 
  -1   1  22        3.54        7.18      3.54 o 
   0   1  22       65.94       43.83      5.59 o 
   1   1  22       90.09       78.37      5.44 o 
   2   1  22        2.29        0.06      3.39 o 
   3   1  22      109.63      132.50      9.33 o 
   4   1  22       49.30       47.31      6.30 o 
   5   1  22       14.26        6.55      5.07 o 
   6   1  22        2.97       10.80      7.15 o 
  -7   2  22       16.38       15.93     19.95 o 
  -6   2  22        3.42       -8.94      8.92 o 
  -5   2  22       30.34       33.34      9.09 o 
  -4   2  22        0.46        2.51      6.40 o 
  -3   2  22      279.11      270.72     12.10 o 
  -2   2  22        0.02        3.96      2.84 o 
  -1   2  22      225.15      229.39      8.62 o 
   0   2  22       99.53       96.95      6.23 o 
   1   2  22       67.09       76.80      6.33 o 
   2   2  22        2.19       -1.42      3.37 o 
   3   2  22       66.92       81.75      9.86 o 
   4   2  22        2.29        4.39      4.48 o 
   5   2  22        0.86        4.59      4.94 o 
   6   2  22        1.10        9.60      8.04 o 
  -7   3  22        1.08       -5.20     25.19 o 
  -6   3  22        0.99       13.42     10.37 o 
  -5   3  22       12.24       19.93      8.59 o 
  -4   3  22       21.37       18.52      6.36 o 
  -3   3  22        9.94        5.26      4.15 o 
  -2   3  22        4.97        1.77      2.90 o 
  -1   3  22      158.45      161.72      7.17 o 
   0   3  22        2.58        5.25      3.59 o 
   1   3  22      151.23      173.24      8.36 o 
   2   3  22       95.93       81.78      5.76 o 
   3   3  22       76.14       83.92      6.78 o 
   4   3  22        1.29       14.49      4.91 o 
   5   3  22       53.20       47.37     13.51 o 
   6   3  22        0.00        3.27      8.43 o 
  -7   4  22       12.34       29.67     22.06 o 
  -6   4  22        0.02        7.28     10.86 o 
  -5   4  22        4.34        9.21      7.02 o 
  -4   4  22       11.99       20.88      5.88 o 
  -3   4  22       48.15       45.80      6.01 o 
  -2   4  22       54.49       72.88      5.71 o 
  -1   4  22        1.23        0.28      3.17 o 
   0   4  22      121.60      119.18      9.39 o 
   1   4  22      174.87      162.43      8.55 o 
   2   4  22       14.71       14.95      4.69 o 
   3   4  22      139.15      134.80      8.04 o 
   4   4  22       12.17        7.86      4.88 o 
   5   4  22        1.94       -0.66      7.55 o 
  -6   5  22        9.75       17.34     11.98 o 
  -5   5  22        2.23       -3.67      6.78 o 
  -4   5  22        1.51        4.17      5.50 o 
  -3   5  22        5.93       10.34      5.30 o 
  -2   5  22       76.22       68.65      6.92 o 
  -1   5  22       41.18       47.49      5.33 o 
   0   5  22      216.96      257.32     10.77 o 
   1   5  22      116.06      100.79      8.16 o 
   2   5  22       32.68       33.39      6.03 o 
   3   5  22       54.09       34.47      6.40 o 
   4   5  22        3.01       -4.96      7.02 o 
   5   5  22       45.02       57.34     12.14 o 
  -5   6  22        1.26        5.13      9.21 o 
  -4   6  22       25.64       30.88      9.30 o 
  -3   6  22       11.29       16.24      6.70 o 
  -2   6  22      129.68       98.56      7.94 o 
  -1   6  22       32.51       50.47      6.96 o 
   0   6  22       48.24       50.84      7.05 o 
   1   6  22        3.56        2.24      4.89 o 
   2   6  22       21.95       21.71      6.12 o 
   3   6  22       22.43       20.22      8.56 o 
   4   6  22        0.72        7.93      9.07 o 
  -5   7  22        3.80       -1.75     13.66 o 
  -4   7  22       11.43       34.68     12.73 o 
  -3   7  22        9.74       31.65     11.89 o 
  -2   7  22        0.57       -1.89      7.33 o 
  -1   7  22        0.67       -0.91      5.92 o 
   0   7  22        1.89       -0.27      5.50 o 
   1   7  22        2.58       -0.61      8.01 o 
   2   7  22       15.31        0.04     10.15 o 
   3   7  22        1.99        0.62      9.55 o 
  -3   8  22       13.05       18.92     11.53 o 
  -2   8  22        0.01       -5.39      9.49 o 
  -1   8  22        2.14       23.17      8.62 o 
   0   8  22        0.39        9.89     10.14 o 
   1   8  22       10.34        8.38      8.52 o 
   2   8  22        3.58       11.35      8.97 o 
  -7   1  23       39.03       51.34     24.28 o 
  -6   1  23       34.28       29.46     11.18 o 
  -5   1  23       28.05       36.54     10.41 o 
  -4   1  23       49.35       67.71     19.50 o 
  -3   1  23      137.24      147.16     10.40 o 
  -2   1  23       10.02       15.77      4.18 o 
  -1   1  23       52.31       51.50      6.43 o 
   0   1  23        2.42        9.49      3.71 o 
   1   1  23       12.79       16.80      4.42 o 
   2   1  23      311.34      323.34     11.08 o 
   3   1  23       48.91       39.83      6.93 o 
   4   1  23        6.30        7.41      5.22 o 
   5   1  23        0.02        6.97      5.17 o 
   6   1  23        8.14       10.77      7.67 o 
  -7   2  23        0.09      -17.62     19.06 o 
  -6   2  23        2.45        0.08     10.00 o 
  -5   2  23        1.67        2.13      7.19 o 
  -4   2  23        0.95        5.00      7.17 o 
  -3   2  23      126.87      151.38     10.62 o 
  -2   2  23      147.35      134.34      7.89 o 
  -1   2  23      331.40      296.71     16.17 o 
   0   2  23      230.48      239.86      9.34 o 
   1   2  23       80.01       66.77      7.14 o 
   2   2  23        0.38        8.22      3.92 o 
   3   2  23      110.30      139.05      8.61 o 
   4   2  23       12.14        9.11      4.85 o 
   5   2  23       15.33        6.37      6.12 o 
   6   2  23        2.21        2.32      8.75 o 
  -7   3  23        2.26       -9.16     19.46 o 
  -6   3  23        8.21       18.95     10.94 o 
  -5   3  23       36.17       49.14     10.01 o 
  -4   3  23       13.86        4.11      7.34 o 
  -3   3  23        2.92        4.86      4.97 o 
  -2   3  23       32.55       34.59      3.97 o 
  -1   3  23       13.01        6.48      3.31 o 
   0   3  23      565.46      561.55     15.12 o 
   1   3  23      101.73      130.50      7.91 o 
   2   3  23        2.28       11.18      3.92 o 
   3   3  23       28.06       18.98      5.16 o 
   4   3  23       12.17        5.01      4.77 o 
   5   3  23       16.77       16.38      7.34 o 
   6   3  23        0.04        0.60      8.40 o 
  -6   4  23        0.01       -3.56     10.79 o 
  -5   4  23        6.54        8.93      8.46 o 
  -4   4  23       58.74       41.95      9.88 o 
  -3   4  23        8.69        4.75      4.75 o 
  -2   4  23       16.40       14.71      3.67 o 
  -1   4  23        0.00        2.99      3.43 o 
   0   4  23      397.50      356.03     12.31 o 
   1   4  23       73.24       72.23      6.40 o 
   2   4  23      134.18      134.64      8.26 o 
   3   4  23      165.62      183.75     14.88 o 
   4   4  23        5.07       11.98      6.72 o 
   5   4  23        0.53        4.02      7.62 o 
  -6   5  23        0.21       -2.32     11.48 o 
  -5   5  23        3.57       -1.57      8.80 o 
  -4   5  23        7.06        3.52      5.85 o 
  -3   5  23       40.24       32.39      6.34 o 
  -2   5  23        2.59        1.07      3.93 o 
  -1   5  23        4.65        6.35      3.94 o 
   0   5  23       20.32       18.34      4.82 o 
   1   5  23       22.36       23.11      8.69 o 
   2   5  23        1.55        7.13      4.79 o 
   3   5  23       24.18       28.33      6.28 o 
   4   5  23       26.54       26.75      9.39 o 
   5   5  23       22.30       27.54      9.75 o 
  -5   6  23        0.72        5.34     13.02 o 
  -4   6  23        0.23        4.75      8.41 o 
  -3   6  23       21.40       20.46      6.88 o 
  -2   6  23       33.81       18.84      5.82 o 
  -1   6  23       23.06       26.26      5.23 o 
   0   6  23       16.80       16.20      5.13 o 
   1   6  23        5.29        2.78      5.44 o 
   2   6  23        7.01        0.34      7.28 o 
   3   6  23       35.71       33.54      9.32 o 
   4   6  23        2.43        4.64      8.97 o 
  -4   7  23       34.47       30.45     13.73 o 
  -3   7  23       14.40        4.57     16.32 o 
  -2   7  23       12.03       -1.67      7.75 o 
  -1   7  23       17.06       11.49      6.44 o 
   0   7  23        7.17        1.35      5.91 o 
   1   7  23        0.00       -7.01      7.38 o 
   2   7  23        0.31        0.04     11.73 o 
   3   7  23        1.41       -1.21     10.28 o 
  -3   8  23        2.19        1.94     26.68 o 
  -2   8  23        2.34       -6.54     10.35 o 
  -1   8  23       10.81       -7.57     10.10 o 
   0   8  23       13.78        9.85      8.47 o 
   1   8  23        0.91      -12.48      8.32 o 
   2   8  23        8.27        0.83      8.91 o 
  -7   0  24       13.83       -8.39     30.74 o 
  -6   0  24       72.93       67.78     18.92 o 
  -5   0  24      260.39      229.42     51.36 o 
  -4   0  24       39.19       44.27     14.94 o 
  -3   0  24       18.84       25.26      8.88 o 
  -2   0  24        9.64       10.01      5.46 o 
  -1   0  24        5.69       10.05     10.09 o 
   0   0  24      229.95      197.44     17.96 o 
   1   0  24      331.92      341.82     28.63 o 
   2   0  24       14.41       20.23      6.59 o 
   3   0  24       17.13       12.24      6.95 o 
   4   0  24        1.28        3.17      9.84 o 
   5   0  24       23.87       38.70     11.66 o 
   6   0  24        0.00       -2.15     12.64 o 
  -7   1  24        2.84        7.50     14.98 o 
  -6   1  24       17.87        7.14     10.49 o 
  -5   1  24       60.07       53.57     18.33 o 
  -4   1  24      108.14      131.59     12.40 o 
  -3   1  24      184.72      203.55     12.35 o 
  -2   1  24        8.14        3.64      3.82 o 
  -1   1  24        9.25       11.91      4.40 o 
   0   1  24       29.73       30.05      5.38 o 
   1   1  24      226.20      236.31     13.36 o 
   2   1  24        0.27       -1.78      3.95 o 
   3   1  24        9.40       13.51      4.82 o 
   4   1  24        3.17        9.60      5.21 o 
   5   1  24        1.01        5.63      6.70 o 
   6   1  24        0.00        2.99      7.46 o 
  -7   2  24        0.89       22.17     16.15 o 
  -6   2  24        0.05        4.57     10.44 o 
  -5   2  24        0.07        2.64      7.75 o 
  -4   2  24       20.76       13.05      7.40 o 
  -3   2  24       91.85       91.61     10.14 o 
  -2   2  24      156.84      137.00      8.25 o 
  -1   2  24       89.48      101.07     10.04 o 
   0   2  24       73.77       91.89      6.83 o 
   1   2  24       75.90       70.42      6.08 o 
   2   2  24        1.16       -2.39      3.87 o 
   3   2  24       59.75       61.98      7.08 o 
   4   2  24       14.98        7.83      4.98 o 
   5   2  24        3.48        3.44      7.82 o 
   6   2  24        3.31       21.11      9.39 o 
  -7   3  24        0.41        2.68     19.50 o 
  -6   3  24        4.03       12.52     11.04 o 
  -5   3  24       25.08       17.77      9.11 o 
  -4   3  24        1.56       -1.73      7.42 o 
  -3   3  24       75.37       53.77      9.41 o 
  -2   3  24       48.83       48.82      4.70 o 
  -1   3  24      278.20      268.45      9.57 o 
   0   3  24      149.30      180.81      8.63 o 
   1   3  24      405.98      428.74     13.62 o 
   2   3  24        2.24        1.04      3.96 o 
   3   3  24       47.16       40.68      6.02 o 
   4   3  24        0.13       -0.90      4.76 o 
   5   3  24        0.72       11.15      7.29 o 
  -6   4  24        0.64        2.15     11.61 o 
  -5   4  24       27.23       37.29     10.10 o 
  -4   4  24       41.08       18.67     10.77 o 
  -3   4  24        0.05        4.26      5.52 o 
  -2   4  24       18.67       26.62      4.55 o 
  -1   4  24       47.20       31.36      4.42 o 
   0   4  24        0.08        8.10      3.96 o 
   1   4  24       94.13       82.36      6.66 o 
   2   4  24        5.08       14.84      4.69 o 
   3   4  24       58.22       58.16      8.08 o 
   4   4  24        0.15       -0.21      5.95 o 
   5   4  24        7.47       10.77      8.44 o 
  -6   5  24        5.36        1.70     12.23 o 
  -5   5  24        0.50        3.36     10.83 o 
  -4   5  24       17.39       19.20      8.23 o 
  -3   5  24       11.69       14.25      6.27 o 
  -2   5  24      147.83      153.27      9.99 o 
  -1   5  24       35.08       36.73      5.30 o 
   0   5  24        2.91        8.87      4.44 o 
   1   5  24       48.31       44.66     10.63 o 
   2   5  24        3.39       -0.29      4.80 o 
   3   5  24       24.66       18.93      8.37 o 
   4   5  24        5.25       11.47      8.34 o 
  -5   6  24        6.75        6.94     13.85 o 
  -4   6  24       15.77        7.43      9.03 o 
  -3   6  24        0.29        0.94      7.63 o 
  -2   6  24        2.59        2.96      5.03 o 
  -1   6  24        9.20       14.56      4.87 o 
   0   6  24        2.50       -0.35      4.79 o 
   1   6  24        0.01       -2.03      5.32 o 
   2   6  24        0.50       -3.58      7.94 o 
   3   6  24        0.20       -7.15      7.49 o 
   4   6  24        6.64        0.71     10.03 o 
  -4   7  24       12.80        6.19     12.31 o 
  -3   7  24        2.33      -11.96      9.80 o 
  -2   7  24        3.31       12.99      7.68 o 
  -1   7  24        0.03       -1.78      6.19 o 
   0   7  24        9.35       11.70      7.53 o 
   1   7  24        0.29       -3.70      7.21 o 
   2   7  24        0.40       -8.92      9.49 o 
   3   7  24        0.39        6.50     10.67 o 
  -2   8  24        0.85        1.35     12.55 o 
  -1   8  24        1.60        0.38     10.44 o 
   0   8  24        6.07       17.21      9.74 o 
   1   8  24        1.21       10.91      9.40 o 
  -7   1  25       30.10       40.17     15.88 o 
  -6   1  25       21.62       16.36     12.14 o 
  -5   1  25       65.66       82.92     13.20 o 
  -4   1  25      139.28      137.87     12.91 o 
  -3   1  25      171.48      153.04     11.02 o 
  -2   1  25        8.52        7.77      4.27 o 
  -1   1  25       53.23       36.12      7.93 o 
   0   1  25      123.31      125.18     13.33 o 
   1   1  25       22.62       36.69      5.57 o 
   2   1  25      207.67      213.85     16.03 o 
   3   1  25       76.65       73.05      6.98 o 
   4   1  25       27.99       28.73      6.24 o 
   5   1  25        8.23       -2.90      7.00 o 
  -7   2  25        0.00       17.56     15.08 o 
  -6   2  25        0.08        6.82     10.61 o 
  -5   2  25        1.19        6.40      7.90 o 
  -4   2  25       15.28        6.02      7.42 o 
  -3   2  25        1.35        0.50      5.50 o 
  -2   2  25      166.80      167.19      9.96 o 
  -1   2  25      689.73      706.37     21.48 o 
   0   2  25      198.13      199.40     10.19 o 
   1   2  25      111.63      125.46      8.33 o 
   2   2  25       41.84       28.62      5.65 o 
   3   2  25       64.42       41.11      6.01 o 
   4   2  25        3.15        6.30      5.71 o 
   5   2  25        1.23        9.44      6.78 o 
  -6   3  25        9.84        9.95     11.26 o 
  -5   3  25       22.28       23.32      9.42 o 
  -4   3  25       11.30       14.55      7.97 o 
  -3   3  25        5.81        9.09      6.68 o 
  -2   3  25       72.89       92.44     10.86 o 
  -1   3  25      205.57      253.82     11.23 o 
   0   3  25       33.24       36.62      5.04 o 
   1   3  25      103.46       94.52      7.13 o 
   2   3  25        1.63        8.06      4.34 o 
   3   3  25       17.14       10.93      5.30 o 
   4   3  25        0.72        0.36      5.98 o 
   5   3  25        1.24        4.18      7.05 o 
  -6   4  25        0.02        4.19     10.45 o 
  -5   4  25        0.43        0.21      8.81 o 
  -4   4  25       27.80       28.33      9.28 o 
  -3   4  25       74.20       58.10      9.95 o 
  -2   4  25        4.74        6.87      3.99 o 
  -1   4  25      215.25      234.15     12.02 o 
   0   4  25       23.18       18.01      4.73 o 
   1   4  25        0.00       -0.80      4.30 o 
   2   4  25        6.61        8.44      4.73 o 
   3   4  25       11.12        4.74      6.87 o 
   4   4  25        1.19       -1.57      7.00 o 
   5   4  25       12.82       13.83      8.30 o 
  -5   5  25        2.12       -9.50     10.65 o 
  -4   5  25        0.69        2.30     10.14 o 
  -3   5  25        3.24        6.08      6.18 o 
  -2   5  25        4.62       13.70      5.02 o 
  -1   5  25       50.00       55.56      6.22 o 
   0   5  25        2.35        5.01      4.56 o 
   1   5  25        9.50        8.73      5.11 o 
   2   5  25       79.39       85.91     10.73 o 
   3   5  25        4.96        2.07      7.36 o 
   4   5  25       11.93        1.51      8.15 o 
  -5   6  25        1.56       10.23     13.77 o 
  -4   6  25        6.85        9.84     12.46 o 
  -3   6  25        1.42       14.17      8.24 o 
  -2   6  25        0.36        3.59      5.31 o 
  -1   6  25        0.15       -1.79      4.39 o 
   0   6  25        4.42        9.81      5.19 o 
   1   6  25        2.34       10.64      7.16 o 
   2   6  25       12.53        9.75      7.87 o 
   3   6  25        0.17        4.03      8.18 o 
  -3   7  25        4.02       -3.21     10.52 o 
  -2   7  25        5.01       -5.07      8.16 o 
  -1   7  25       22.52       25.18      8.72 o 
   0   7  25        0.58        4.27      7.95 o 
   1   7  25        6.31        4.48      8.45 o 
   2   7  25        1.07      -11.32      9.54 o 
  -1   8  25        0.56        9.35     11.23 o 
   0   8  25        9.44       18.00     13.39 o 
  -7   0  26       25.88       25.88     19.83 o 
  -6   0  26       93.44       63.43     19.09 o 
  -5   0  26      123.88      164.69     45.66 o 
  -4   0  26       12.90       -1.75      9.89 o 
  -3   0  26       54.03       24.51      9.62 o 
  -2   0  26        2.94       11.26      7.22 o 
  -1   0  26      228.75      268.97     18.25 o 
   0   0  26        0.03        8.95      8.03 o 
   1   0  26       25.58       13.22     10.51 o 
   2   0  26       40.30       66.36     16.73 o 
   3   0  26       17.20        0.50      7.05 o 
   4   0  26        7.83       14.81      9.69 o 
   5   0  26       15.42       16.21     10.50 o 
  -6   1  26       13.49       18.48     11.84 o 
  -5   1  26        2.89       10.82     10.05 o 
  -4   1  26       97.07      101.91     11.78 o 
  -3   1  26       58.89       66.84      7.50 o 
  -2   1  26        6.63        4.94      4.57 o 
  -1   1  26        0.04        2.13      4.54 o 
   0   1  26        0.23        9.63      4.83 o 
   1   1  26        5.22        9.04      6.16 o 
   2   1  26       18.90       18.43      5.21 o 
   3   1  26        2.42       -1.62      4.66 o 
   4   1  26        0.96       -5.16      5.74 o 
   5   1  26        2.22       -3.08      6.90 o 
  -6   2  26        0.06       -3.28     11.01 o 
  -5   2  26        6.80       -6.47      8.26 o 
  -4   2  26       88.84       48.98      9.95 o 
  -3   2  26       39.74       26.99      6.74 o 
  -2   2  26       55.45       45.36      7.47 o 
  -1   2  26       25.39       21.61      6.71 o 
   0   2  26       30.28       30.46      5.14 o 
   1   2  26       20.60       20.53      5.11 o 
   2   2  26        8.25        7.22      5.18 o 
   3   2  26        1.03       10.07      5.42 o 
   4   2  26        0.48       -2.77      5.97 o 
   5   2  26        0.25        5.87      7.07 o 
  -6   3  26        0.74      -15.54     10.41 o 
  -5   3  26        0.55        5.31      9.37 o 
  -4   3  26        1.97        8.13      8.03 o 
  -3   3  26       83.95      104.85     11.55 o 
  -2   3  26        6.62        4.09      4.90 o 
  -1   3  26       22.99       20.09      4.74 o 
   0   3  26       31.07       29.75      5.22 o 
   1   3  26        0.12       -0.36      4.19 o 
   2   3  26       15.89        9.57      4.91 o 
   3   3  26        0.94       -2.91      4.65 o 
   4   3  26        3.09       -8.15      5.43 o 
   5   3  26        0.03       -3.25      7.02 o 
  -6   4  26        1.97        2.54     11.98 o 
  -5   4  26        8.86       14.49      9.93 o 
  -4   4  26       14.31        9.66      8.94 o 
  -3   4  26        0.13        1.19      7.31 o 
  -2   4  26        3.57        7.46      6.20 o 
  -1   4  26        2.13        5.39      4.23 o 
   0   4  26       19.32       19.35      4.97 o 
   1   4  26       13.34       11.92      4.88 o 
   2   4  26       32.62       41.14      6.35 o 
   3   4  26        0.01       -6.36      5.42 o 
   4   4  26        1.82        8.72      7.26 o 
  -5   5  26        0.70        3.89     11.92 o 
  -4   5  26       12.45        8.77     10.53 o 
  -3   5  26        9.64       16.10     10.31 o 
  -2   5  26        3.96       14.74      5.34 o 
  -1   5  26       36.75       46.26      5.97 o 
   0   5  26       24.44       29.88      5.66 o 
   1   5  26        0.18        2.01      5.22 o 
   2   5  26        8.66       11.82      6.95 o 
   3   5  26        9.83       13.21      8.57 o 
   4   5  26        4.04        2.67      9.03 o 
  -4   6  26       34.29       10.90     13.07 o 
  -3   6  26        0.00        5.92      8.39 o 
  -2   6  26       13.91       20.60      7.62 o 
  -1   6  26        5.10        9.34      5.06 o 
   0   6  26        3.68        6.70      7.95 o 
   1   6  26        3.48       -1.01      6.94 o 
   2   6  26        1.13        4.46      8.27 o 
   3   6  26        5.53        1.27      7.84 o 
  -3   7  26        1.22       -4.46     10.46 o 
  -2   7  26       13.15       16.38     10.62 o 
  -1   7  26        0.33        1.04      7.79 o 
   0   7  26        6.62       11.47      8.01 o 
   1   7  26        0.88        2.18      7.97 o 
   2   7  26        0.12        3.39     11.25 o 
  -6   1  27        6.83        8.90     11.39 o 
  -5   1  27       14.15       18.12     11.15 o 
  -4   1  27       18.31       21.66      8.21 o 
  -3   1  27      114.06       91.36     10.57 o 
  -2   1  27       22.67       20.54      6.17 o 
  -1   1  27        0.04        4.49      4.46 o 
   0   1  27       46.67       28.13      6.05 o 
   1   1  27       47.98       54.48      7.66 o 
   2   1  27        1.99        1.52      5.06 o 
   3   1  27       34.58       30.70      6.06 o 
   4   1  27       10.78       16.86      6.96 o 
   5   1  27        1.11        1.80      6.71 o 
  -6   2  27        4.59        1.55     11.18 o 
  -5   2  27        4.52        3.39      8.52 o 
  -4   2  27       21.28       10.72      8.26 o 
  -3   2  27       12.49        3.68      6.12 o 
  -2   2  27      150.56      115.66     11.92 o 
  -1   2  27        8.04        6.20      5.16 o 
   0   2  27       21.85        3.79      4.56 o 
   1   2  27        8.89        9.35      4.80 o 
   2   2  27       13.77       17.49      5.41 o 
   3   2  27        7.40        0.48      5.58 o 
   4   2  27        4.29        4.00      7.08 o 
   5   2  27        0.91        8.07      7.63 o 
  -6   3  27        1.47       10.96     14.38 o 
  -5   3  27        3.81       -1.45      9.18 o 
  -4   3  27        8.71        8.05      8.21 o 
  -3   3  27        0.25        3.73      6.97 o 
  -2   3  27        0.90        7.77      5.92 o 
  -1   3  27       44.48       48.63      8.36 o 
   0   3  27       10.02       11.33      4.65 o 
   1   3  27        6.95       17.50      5.38 o 
   2   3  27        0.11       -2.30      4.72 o 
   3   3  27       34.72       29.65      7.64 o 
   4   3  27        0.03        0.56      7.19 o 
  -5   4  27        5.76       22.96     11.01 o 
  -4   4  27        0.02       -2.33      7.87 o 
  -3   4  27        0.45        4.09      7.55 o 
  -2   4  27        0.91       -0.56      6.08 o 
  -1   4  27        4.49        7.87      4.46 o 
   0   4  27       66.89       55.01      7.12 o 
   1   4  27        3.46        4.34      4.85 o 
   2   4  27       10.69       20.29      6.28 o 
   3   4  27        0.70        4.29      6.17 o 
   4   4  27        0.40       -4.88      7.42 o 
  -5   5  27        0.10        6.71     12.98 o 
  -4   5  27        3.84       -7.43     11.25 o 
  -3   5  27        6.05        7.49     13.05 o 
  -2   5  27        6.71        3.47      6.79 o 
  -1   5  27       26.14       30.52      6.12 o 
   0   5  27        1.58        9.47      5.05 o 
   1   5  27        3.98       10.11      6.16 o 
   2   5  27        1.61        2.78     10.19 o 
   3   5  27        3.01       -0.31      7.71 o 
  -4   6  27        1.73        9.05     13.72 o 
  -3   6  27        8.80       -4.92     10.89 o 
  -2   6  27        7.15        5.59      7.74 o 
  -1   6  27        0.00       -1.34      5.38 o 
   0   6  27        1.06        4.94      6.34 o 
   1   6  27        7.88       15.77      7.76 o 
   2   6  27        2.79       11.11      8.99 o 
  -2   7  27        0.38       -4.14     10.15 o 
  -1   7  27        1.24       10.57      9.55 o 
   0   7  27        0.19        1.35      8.76 o 
   1   7  27        0.14        0.84      8.89 o 
  -6   0  28       52.73       43.32     18.69 o 
  -5   0  28       31.29        6.73     16.28 o 
  -4   0  28       21.85       20.33     11.33 o 
  -3   0  28        0.95       -8.96      7.28 o 
  -2   0  28      142.40      127.88     12.75 o 
  -1   0  28       14.66        7.53      7.08 o 
   0   0  28       12.99       14.18      7.51 o 
   1   0  28        3.64       23.46      8.88 o 
   2   0  28      209.38      178.61     17.64 o 
   3   0  28        4.96        8.71      9.46 o 
   4   0  28       36.56       28.49     11.16 o 
   5   0  28        5.55       -3.81     10.20 o 
  -6   1  28        8.26       10.27     12.12 o 
  -5   1  28       19.47        5.31     10.99 o 
  -4   1  28       28.00       32.69      9.24 o 
  -3   1  28       20.90       19.43      6.20 o 
  -2   1  28        3.63        7.94      6.62 o 
  -1   1  28       55.67       46.11      7.75 o 
   0   1  28       20.71       15.21      5.59 o 
   1   1  28       11.71        6.50      5.72 o 
   2   1  28       25.47       32.73      7.46 o 
   3   1  28       12.56       31.12      7.49 o 
   4   1  28        1.78       11.37      7.03 o 
   5   1  28        0.52        0.85      7.28 o 
  -6   2  28        0.67        3.42     11.20 o 
  -5   2  28        5.20       15.21      9.41 o 
  -4   2  28        1.63        5.31      9.49 o 
  -3   2  28       12.87       19.68      9.15 o 
  -2   2  28        8.88        9.48      6.03 o 
  -1   2  28        0.05       -0.81      5.12 o 
   0   2  28       21.62       25.30      5.73 o 
   1   2  28        0.00       -3.61      4.46 o 
   2   2  28       11.91        6.92      5.52 o 
   3   2  28        1.65       -5.39      6.29 o 
   4   2  28        1.78       -1.45      7.24 o 
  -5   3  28        0.22       11.54      9.91 o 
  -4   3  28        8.83       12.17      8.82 o 
  -3   3  28        3.59       -4.44      7.23 o 
  -2   3  28      121.37       94.79      9.73 o 
  -1   3  28       31.72       25.18      6.33 o 
   0   3  28       56.02       56.69     10.37 o 
   1   3  28       23.45       19.92      6.03 o 
   2   3  28        3.53        0.70      5.11 o 
   3   3  28       17.27       31.11      7.56 o 
   4   3  28        0.43       -2.72      7.50 o 
  -5   4  28        0.04        0.36     10.00 o 
  -4   4  28        1.01        3.39      8.95 o 
  -3   4  28        5.12       -1.83      7.69 o 
  -2   4  28        6.30       10.49      6.66 o 
  -1   4  28        9.71        7.50      5.67 o 
   0   4  28       10.27        3.54      5.84 o 
   1   4  28       15.80       14.83      5.53 o 
   2   4  28       20.58       15.80      9.22 o 
   3   4  28        1.90       10.60      7.28 o 
   4   4  28        1.24        7.60      7.86 o 
  -4   5  28        2.93        9.85     12.71 o 
  -3   5  28        2.01        2.96     10.75 o 
  -2   5  28       39.04       37.64     11.61 o 
  -1   5  28        3.52        9.00      5.54 o 
   0   5  28        0.01       -1.77      5.26 o 
   1   5  28       11.17       14.36      8.39 o 
   2   5  28        1.71       -2.22      8.29 o 
   3   5  28        0.30       -2.69      8.35 o 
  -3   6  28        0.99       -6.14     11.00 o 
  -2   6  28        1.20       -1.02      8.79 o 
  -1   6  28        2.62        3.02      6.72 o 
   0   6  28        0.23       -4.94      6.90 o 
   1   6  28        0.01        0.44      7.07 o 
   2   6  28        0.02        1.84      8.77 o 
  -1   7  28        2.21        9.27      9.24 o 
  -6   1  29        0.16       -5.73     11.59 o 
  -5   1  29       10.18        3.26     10.39 o 
  -4   1  29        0.00       -6.83      7.54 o 
  -3   1  29       12.62       12.95      6.14 o 
  -2   1  29        5.39        3.78      5.88 o 
  -1   1  29        1.91        3.22      4.80 o 
   0   1  29       58.37       49.57      7.23 o 
   1   1  29       18.56       19.09      6.30 o 
   2   1  29        4.32        7.67      6.02 o 
   3   1  29        0.04        9.94      7.02 o 
   4   1  29        7.79       12.54      7.98 o 
  -5   2  29        0.20       13.69      9.57 o 
  -4   2  29       12.39        2.89      8.50 o 
  -3   2  29       13.02       23.23      7.44 o 
  -2   2  29       65.44       37.50      9.13 o 
  -1   2  29       12.77        3.13      5.23 o 
   0   2  29        0.63        6.21      4.92 o 
   1   2  29        6.79        8.17      5.91 o 
   2   2  29        1.31        4.42      5.23 o 
   3   2  29       18.01       15.51      9.53 o 
   4   2  29        4.35        0.57      8.28 o 
  -5   3  29        1.98        8.31     10.05 o 
  -4   3  29       10.51        9.99      9.15 o 
  -3   3  29       11.93       17.96     10.65 o 
  -2   3  29        6.58        8.90      6.49 o 
  -1   3  29       81.37       71.49      8.20 o 
   0   3  29        8.42        5.10      5.87 o 
   1   3  29       10.12        7.11      5.60 o 
   2   3  29       18.58       13.05      6.52 o 
   3   3  29        1.81       13.98      7.18 o 
   4   3  29        3.70       -6.90      7.19 o 
  -5   4  29        0.24        1.80     10.19 o 
  -4   4  29        4.94       -0.56      9.24 o 
  -3   4  29       17.24       15.91      8.79 o 
  -2   4  29        3.47       13.64      6.90 o 
  -1   4  29        0.02        3.93      5.28 o 
   0   4  29        6.83       11.95      4.98 o 
   1   4  29        3.47        6.82      5.94 o 
   2   4  29        2.17        0.36      6.57 o 
   3   4  29        3.24        6.61      7.59 o 
  -4   5  29        0.10       19.44     13.52 o 
  -3   5  29        5.58        9.80     12.02 o 
  -2   5  29        4.96       10.70     10.81 o 
  -1   5  29        3.12        8.50      6.62 o 
   0   5  29        0.06        4.79      6.51 o 
   1   5  29        0.18        0.57      8.15 o 
   2   5  29        1.74       15.10      9.24 o 
  -3   6  29        6.62       -0.53     12.72 o 
  -2   6  29       10.35       11.10     11.38 o 
  -1   6  29        1.81        4.45      7.15 o 
   0   6  29        0.00        3.00      7.20 o 
   1   6  29        6.28       10.60      7.93 o 
  -5   0  30        2.63      -16.15     13.47 o 
  -4   0  30        3.11        2.10     18.46 o 
  -3   0  30       13.12        4.59      9.56 o 
  -2   0  30        8.86        2.72      8.90 o 
  -1   0  30       75.18       92.70     12.74 o 
   0   0  30        8.25       19.60      8.83 o 
   1   0  30        1.65        7.27      7.96 o 
   2   0  30       94.95       54.91     11.89 o 
   3   0  30        1.96       -5.50     10.46 o 
   4   0  30       18.86       27.57     15.61 o 
  -5   1  30       15.36        7.05     11.63 o 
  -4   1  30       13.82        6.01      8.32 o 
  -3   1  30       11.20        8.20      5.94 o 
  -2   1  30       20.36       26.18      6.99 o 
  -1   1  30        3.15       -6.53      4.88 o 
   0   1  30       11.08        3.10      5.58 o 
   1   1  30        0.61        6.55      6.09 o 
   2   1  30        4.88        6.36      7.75 o 
   3   1  30        3.63        0.26      7.08 o 
   4   1  30        3.56        0.50     10.84 o 
  -5   2  30        4.30        3.96     11.51 o 
  -4   2  30        0.57       -9.19      8.04 o 
  -3   2  30       10.63       15.55      7.09 o 
  -2   2  30       14.15       10.89      6.54 o 
  -1   2  30        2.53        3.36      5.42 o 
   0   2  30       43.05       32.46      6.48 o 
   1   2  30        0.29        3.87      5.95 o 
   2   2  30        1.74       -1.82      7.43 o 
   3   2  30        2.51        1.58      7.09 o 
   4   2  30        8.95       22.11      8.62 o 
  -5   3  30        0.77        2.23     10.25 o 
  -4   3  30       13.67        7.61      9.45 o 
  -3   3  30        1.11        6.16      8.24 o 
  -2   3  30        2.96        9.33      6.71 o 
  -1   3  30        8.11       11.08      6.29 o 
   0   3  30        1.20        4.02      5.78 o 
   1   3  30        0.07       -2.50      5.84 o 
   2   3  30       14.59        0.77      6.43 o 
   3   3  30        1.73        8.87      6.88 o 
  -4   4  30        5.58        7.43      9.61 o 
  -3   4  30        0.48        6.26      8.61 o 
  -2   4  30        3.75       11.56      7.22 o 
  -1   4  30        9.17       10.68      6.21 o 
   0   4  30        6.56        5.70      5.71 o 
   1   4  30        3.62       -0.91      6.71 o 
   2   4  30        0.42        0.98      7.43 o 
   3   4  30        0.12       -3.67      7.78 o 
  -3   5  30        0.02       16.08     12.13 o 
  -2   5  30        2.23        3.30     13.37 o 
  -1   5  30       21.48       23.90      8.57 o 
   0   5  30        0.04        9.58      7.45 o 
   1   5  30        2.10       -0.09      8.92 o 
   2   5  30        0.53       10.80      9.61 o 
  -1   6  30        0.39        3.42      7.79 o 
   0   6  30        0.18        6.89      7.75 o 
  -5   1  31        0.41       -5.53     10.97 o 
  -4   1  31        3.45       -6.00      8.48 o 
  -3   1  31        4.10        7.97      6.23 o 
  -2   1  31       35.84       24.81      9.96 o 
  -1   1  31       15.07        7.18      5.41 o 
   0   1  31       35.24       30.35      7.00 o 
   1   1  31        2.01       -2.81      5.90 o 
   2   1  31       32.57       44.69     14.41 o 
   3   1  31        0.07       -3.95      8.11 o 
  -5   2  31        1.07        6.28     11.83 o 
  -4   2  31        0.72       -0.33      8.96 o 
  -3   2  31        8.41       10.34      7.40 o 
  -2   2  31       50.80       45.41     11.92 o 
  -1   2  31        4.44        9.00      6.54 o 
   0   2  31        1.71        0.97      5.45 o 
   1   2  31        1.65        6.10      5.70 o 
   2   2  31        2.05        6.63      7.88 o 
   3   2  31        5.63        9.90      7.57 o 
  -4   3  31        7.47        8.46      9.34 o 
  -3   3  31        0.59       -2.97      8.29 o 
  -2   3  31        3.60        0.37      6.65 o 
  -1   3  31        7.84        5.77      6.54 o 
   0   3  31        2.98       10.52      6.51 o 
   1   3  31        0.02        0.02      7.46 o 
   2   3  31        8.72       11.34      7.03 o 
   3   3  31        6.22       16.71      7.54 o 
  -4   4  31        8.83       15.22     10.25 o 
  -3   4  31        3.78       15.97      9.52 o 
  -2   4  31        1.87        0.02      7.08 o 
  -1   4  31        7.13        5.10      6.36 o 
   0   4  31        0.03       13.35      7.66 o 
   1   4  31        0.00        5.88      8.43 o 
   2   4  31        1.37       17.03      8.25 o 
  -2   5  31        0.00        8.07     11.26 o 
  -1   5  31        0.40        6.15      9.40 o 
   0   5  31        2.97       23.77     11.40 o 
   1   5  31        0.72        4.32      8.96 o 
  -4   0  32        7.87      -10.52     12.30 o 
  -3   0  32        1.05        6.74     10.39 o 
  -2   0  32        0.53        2.50      7.92 o 
  -1   0  32       43.57       59.55     15.80 o 
   0   0  32        4.27       -1.23      7.91 o 
   1   0  32        0.63        2.18      7.79 o 
   2   0  32        1.29       -2.49     11.06 o 
   3   0  32        0.84        1.62     13.33 o 
  -4   1  32        0.17        6.57      9.42 o 
  -3   1  32        1.85       -2.23      6.38 o 
  -2   1  32        2.38        5.59      6.57 o 
  -1   1  32        1.69        8.87      6.74 o 
   0   1  32        0.63       -1.23      5.57 o 
   1   1  32       20.50       19.86      8.36 o 
   2   1  32        4.13       -0.76      8.10 o 
   3   1  32        0.00      -10.50      8.56 o 
  -4   2  32        9.73       21.37     10.27 o 
  -3   2  32        2.94        2.47      7.21 o 
  -2   2  32       11.20        8.38      6.81 o 
  -1   2  32        0.19        6.33      7.28 o 
   0   2  32        2.20        3.29      5.49 o 
   1   2  32        2.05       -5.17      6.75 o 
   2   2  32        2.13        8.19      8.43 o 
   3   2  32        1.31       11.95      9.76 o 
  -4   3  32        1.19        2.47     10.23 o 
  -3   3  32        1.87        2.07      8.56 o 
  -2   3  32        2.31        3.09      7.07 o 
  -1   3  32        3.33        2.37      7.06 o 
   0   3  32        0.14        6.75      7.12 o 
   1   3  32        3.61        0.11      8.14 o 
   2   3  32        1.20       13.36     12.77 o 
  -3   4  32        0.10       -7.45      8.77 o 
  -2   4  32        0.63        4.53      7.52 o 
  -1   4  32        0.10       -5.75      7.20 o 
   0   4  32        4.62      -10.21      7.54 o 
   1   4  32        0.63       20.37      9.26 o 
  -1   5  32        7.67        6.24      9.52 o 
   0   5  32        1.64        4.13     10.98 o 
  -4   1  33        0.13        9.58      9.77 o 
  -3   1  33        6.20        0.15      6.93 o 
  -2   1  33        3.60       13.00      7.32 o 
  -1   1  33        0.23        2.63      6.61 o 
   0   1  33        0.85        2.94      6.09 o 
   1   1  33        2.11        1.96      7.89 o 
   2   1  33        0.88        4.11      8.95 o 
  -4   2  33        0.03        4.73      9.84 o 
  -3   2  33        0.08       -6.61      8.34 o 
  -2   2  33        0.44       -0.64      6.94 o 
  -1   2  33        1.83        3.27      7.86 o 
   0   2  33        0.47        6.05      6.32 o 
   1   2  33        2.47       -0.47      6.87 o 
   2   2  33        0.00       -0.73      8.70 o 
  -3   3  33        4.49       15.09      9.50 o 
  -2   3  33        1.25        5.39      7.39 o 
  -1   3  33        0.12       11.28      7.63 o 
   0   3  33        4.39        1.44      8.15 o 
   1   3  33        0.31        4.36      8.49 o 
  -2   4  33        0.93       10.07      8.09 o 
  -1   4  33        0.00       10.99      8.06 o 
   0   4  33        1.18        6.46      8.67 o 
  -3   0  34        4.13        2.27     10.98 o 
  -2   0  34        0.44        2.79      8.58 o 
  -1   0  34        0.49       -1.52      9.94 o 
   0   0  34        0.39        6.48     11.68 o 
   1   0  34        7.13       10.85     11.65 o 
   2   0  34        7.31       42.26     24.22 o 
  -3   1  34        0.71        1.84      7.16 o 
  -2   1  34        9.15        4.50      7.33 o 
  -1   1  34        0.91       -3.95      7.05 o 
   0   1  34        0.81       -4.88     10.41 o 
   1   1  34        2.89        3.06      8.13 o 
   2   1  34        2.42      -11.11      8.69 o 
  -3   2  34        2.07       16.72      9.24 o 
  -2   2  34        3.82        5.66      7.49 o 
  -1   2  34        0.28        0.54      7.82 o 
   0   2  34        4.17        8.91      8.83 o 
   1   2  34        0.20       13.99      9.13 o 
  -2   3  34        2.64        5.69      7.70 o 
  -1   3  34        1.39        6.36      8.00 o 
   0   3  34        1.76      -11.60      7.73 o 
  -2   1  35        7.95        4.15      7.60 o 
  -1   1  35        1.38        1.52      7.36 o 
   0   1  35        6.64        9.79      8.24 o 
   1   1  35        7.96        7.83      8.71 o 
  -2   2  35        5.07        4.89      7.61 o 
  -1   2  35        1.39       -3.59      7.85 o 
   0   2  35        0.63        9.25      8.94 o 
                                                 
